# Supplementary material for: Designing an optimized diagnostic network to improve access to TB diagnosis and treatment in Lesotho
Source: PLoS One. 2020 Jun 3;15(6):e0233620. doi: 10.1371/journal.pone.0233620 (PMC7269260; doi:10.1371/journal.pone.0233620)
Supplement: S1 File — (XLSX) [file pone.0233620.s001.xlsx]

## Sheet: BaselineTestDemand
A. Baseline Customer Demand for steps in the TB diagnostic cascade in Lesotho, 2016
Customer ID	Product	No. product units per yr	District
CZ_D2261	1_Screened	688	Berea
CZ_D1021	1_Screened	13444	Berea
CZ_D2142	1_Screened	6441	Berea
CZ_D6208	1_Screened	12	Berea
CZ_D2132	1_Screened	9319	Berea
CZ_D2092	1_Screened	18069	Berea
CZ_D2221	1_Screened	50974	Berea
CZ_D2191	1_Screened	10132	Berea
CZ_D2187	1_Screened	6796	Berea
CZ_D2071	1_Screened	11745	Berea
CZ_D1034	1_Screened	23209	Berea
CZ_D2111	1_Screened	6926	Berea
CZ_D2122	1_Screened	7338	Berea
CZ_D2088	1_Screened	7379	Berea
CZ_D2161	1_Screened	2832	Berea
CZ_D2172	1_Screened	10638	Berea
CZ_D2102	1_Screened	9367	Berea
CZ_D2062	1_Screened	10413	Berea
CZ_D2052	1_Screened	6308	Berea
CZ_D2152	1_Screened	20558	Berea
CZ_B2121	1_Screened	1362	Botha-Bothe
CZ_B2081	1_Screened	1891	Botha-Bothe
CZ_B2181	1_Screened	319	Botha-Bothe
CZ_B1011	1_Screened	5206	Botha-Bothe
CZ_B2041	1_Screened	136	Botha-Bothe
CZ_B2051	1_Screened	1164	Botha-Bothe
CZ_B2111	1_Screened	1834	Botha-Bothe
CZ_B2091	1_Screened	1401	Botha-Bothe
CZ_B2061	1_Screened	267	Botha-Bothe
CZ_B1022	1_Screened	18447	Botha-Bothe
CZ_B2032	1_Screened	107	Botha-Bothe
CZ_B2072	1_Screened	4114	Botha-Bothe
CZ_B2101	1_Screened	3040	Botha-Bothe
CZ_C1072	1_Screened	8917	Leribe
CZ_C2294	1_Screened	4907	Leribe
CZ_C2261	1_Screened	4971	Leribe
CZ_C6038	1_Screened	31	Leribe
CZ_C2241	1_Screened	2275	Leribe
CZ_C2311	1_Screened	1489	Leribe
CZ_C2211	1_Screened	7098	Leribe
CZ_C2272	1_Screened	795	Leribe
CZ_C2132	1_Screened	3931	Leribe
CZ_C2221	1_Screened	2780	Leribe
CZ_C2172	1_Screened	4223	Leribe
CZ_C5351	1_Screened	8950	Leribe
CZ_C2254	1_Screened	5624	Leribe
CZ_C2112	1_Screened	2441	Leribe
CZ_C2201	1_Screened	6590	Leribe
CZ_C2348	1_Screened	78	Leribe
CZ_C1061	1_Screened	22014	Leribe
CZ_C2122	1_Screened	1516	Leribe
CZ_C2321	1_Screened	2588	Leribe
CZ_C2161	1_Screened	489	Leribe
CZ_C2102	1_Screened	11169	Leribe
CZ_C2181	1_Screened	3102	Leribe
CZ_C2231	1_Screened	4415	Leribe
CZ_C2142	1_Screened	4119	Leribe
CZ_C2282	1_Screened	1714	Leribe
CZ_C2192	1_Screened	39	Leribe
CZ_C2092	1_Screened	3967	Leribe
CZ_C2082	1_Screened	1286	Leribe
CZ_C2331	1_Screened	3875	Leribe
CZ_E2228	1_Screened	347	Mafeteng
CZ_E2142	1_Screened	12794	Mafeteng
CZ_E2171	1_Screened	5201	Mafeteng
CZ_E2061	1_Screened	16970	Mafeteng
CZ_E2101	1_Screened	3864	Mafeteng
CZ_E1021	1_Screened	13690	Mafeteng
CZ_E2258	1_Screened	33867	Mafeteng
CZ_E2121	1_Screened	5213	Mafeteng
CZ_E2161	1_Screened	3556	Mafeteng
CZ_E2131	1_Screened	8749	Mafeteng
CZ_E2152	1_Screened	23755	Mafeteng
CZ_E2035	1_Screened	6767	Mafeteng
CZ_E2072	1_Screened	13537	Mafeteng
CZ_E2191	1_Screened	5905	Mafeteng
CZ_E2082	1_Screened	14052	Mafeteng
CZ_E2111	1_Screened	1618	Mafeteng
CZ_E2182	1_Screened	3384	Mafeteng
CZ_E2091	1_Screened	4431	Mafeteng
CZ_E2051	1_Screened	10040	Mafeteng
CZ_E2041	1_Screened	10702	Mafeteng
CZ_A4691	1_Screened	1033	Maseru
CZ_A2111	1_Screened	8734	Maseru
CZ_A2332	1_Screened	172	Maseru
CZ_A2301	1_Screened	34	Maseru
CZ_A2371	1_Screened	176	Maseru
CZ_A2017	1_Screened	7077	Maseru
CZ_A5711	1_Screened	4247	Maseru
CZ_A2092	1_Screened	311	Maseru
CZ_A2461	1_Screened	1924	Maseru
CZ_A2184	1_Screened	1232	Maseru
CZ_A2888	1_Screened	30210	Maseru
CZ_A2231	1_Screened	7122	Maseru
CZ_A2139	1_Screened	87	Maseru
CZ_A2271	1_Screened	16695	Maseru
CZ_A2392	1_Screened	2015	Maseru
CZ_A2192	1_Screened	57	Maseru
CZ_A2761	1_Screened	91	Maseru
CZ_A5701	1_Screened	642	Maseru
CZ_A1661	1_Screened	917	Maseru
CZ_A2161	1_Screened	503	Maseru
CZ_A1023	1_Screened	40631	Maseru
CZ_A2281	1_Screened	21	Maseru
CZ_A2266	1_Screened	1578	Maseru
CZ_A2382	1_Screened	454	Maseru
CZ_A2352	1_Screened	14	Maseru
CZ_A1042	1_Screened	4577	Maseru
CZ_A2292	1_Screened	114	Maseru
CZ_A2242	1_Screened	1008	Maseru
CZ_F2072	1_Screened	1217	Mohale's Hoek
CZ_F2112	1_Screened	3908	Mohale's Hoek
CZ_F2061	1_Screened	8008	Mohale's Hoek
CZ_F2101	1_Screened	3960	Mohale's Hoek
CZ_F2191	1_Screened	957	Mohale's Hoek
CZ_F2081	1_Screened	1814	Mohale's Hoek
CZ_F2121	1_Screened	639	Mohale's Hoek
CZ_F2041	1_Screened	4477	Mohale's Hoek
CZ_F2141	1_Screened	2157	Mohale's Hoek
CZ_F1021	1_Screened	13671	Mohale's Hoek
CZ_F2031	1_Screened	1570	Mohale's Hoek
CZ_J2051	1_Screened	5760	Mokhotlong
CZ_J2011	1_Screened	10999	Mokhotlong
CZ_J2081	1_Screened	3080	Mokhotlong
CZ_J2027	1_Screened	20966	Mokhotlong
CZ_J2091	1_Screened	4246	Mokhotlong
CZ_J2151	1_Screened	1916	Mokhotlong
CZ_J2161	1_Screened	837	Mokhotlong
CZ_J1131	1_Screened	14936	Mokhotlong
CZ_J2061	1_Screened	3904	Mokhotlong
CZ_J2032	1_Screened	9143	Mokhotlong
CZ_J2072	1_Screened	2779	Mokhotlong
CZ_J2101	1_Screened	3148	Mokhotlong
CZ_H2062	1_Screened	1704	Qacha's Nek
CZ_H2101	1_Screened	2830	Qacha's Nek
CZ_H1011	1_Screened	230	Qacha's Nek
CZ_H2081	1_Screened	2063	Qacha's Nek
CZ_H2051	1_Screened	4848	Qacha's Nek
CZ_H2111	1_Screened	2133	Qacha's Nek
CZ_H2151	1_Screened	285	Qacha's Nek
CZ_H2071	1_Screened	1544	Qacha's Nek
CZ_H2122	1_Screened	4156	Qacha's Nek
CZ_H2091	1_Screened	6254	Qacha's Nek
CZ_H2042	1_Screened	6167	Qacha's Nek
CZ_H1023	1_Screened	4600	Qacha's Nek
CZ_G2081	1_Screened	7582	Quthing
CZ_G2091	1_Screened	8648	Quthing
CZ_G2101	1_Screened	8023	Quthing
CZ_G2041	1_Screened	12116	Quthing
CZ_G2121	1_Screened	401	Quthing
CZ_G1021	1_Screened	15958	Quthing
CZ_G2138	1_Screened	452	Quthing
CZ_G2052	1_Screened	8227	Quthing
CZ_G2062	1_Screened	13537	Quthing
CZ_G2031	1_Screened	21810	Quthing
CZ_G2072	1_Screened	16295	Quthing
CZ_K2102	1_Screened	3647	Thaba-Tseka
CZ_K2141	1_Screened	5360	Thaba-Tseka
CZ_K2116	1_Screened	9647	Thaba-Tseka
CZ_K2081	1_Screened	6792	Thaba-Tseka
CZ_K2126	1_Screened	7103	Thaba-Tseka
CZ_K2031	1_Screened	3851	Thaba-Tseka
CZ_K2161	1_Screened	2240	Thaba-Tseka
CZ_K2191	1_Screened	1583	Thaba-Tseka
CZ_K2186	1_Screened	2339	Thaba-Tseka
CZ_K2221	1_Screened	678	Thaba-Tseka
CZ_K2151	1_Screened	7955	Thaba-Tseka
CZ_K2041	1_Screened	7487	Thaba-Tseka
CZ_K2092	1_Screened	2213	Thaba-Tseka
CZ_K1012	1_Screened	10860	Thaba-Tseka
CZ_K2131	1_Screened	6695	Thaba-Tseka
CZ_K2171	1_Screened	5048	Thaba-Tseka
CZ_K1026	1_Screened	13299	Thaba-Tseka
CZ_K2052	1_Screened	8090	Thaba-Tseka
CZ_K2061	1_Screened	19257	Thaba-Tseka
CZ_D2261	2_Signs	40	Berea
CZ_D1021	2_Signs	1986	Berea
CZ_D2142	2_Signs	396	Berea
CZ_D6208	2_Signs	12	Berea
CZ_D2132	2_Signs	369	Berea
CZ_D2092	2_Signs	258	Berea
CZ_D2221	2_Signs	412	Berea
CZ_D2191	2_Signs	67	Berea
CZ_D2187	2_Signs	124	Berea
CZ_D2071	2_Signs	170	Berea
CZ_D1034	2_Signs	365	Berea
CZ_D2111	2_Signs	333	Berea
CZ_D2122	2_Signs	278	Berea
CZ_D2088	2_Signs	243	Berea
CZ_D2161	2_Signs	125	Berea
CZ_D2172	2_Signs	231	Berea
CZ_D2102	2_Signs	105	Berea
CZ_D2062	2_Signs	165	Berea
CZ_D2052	2_Signs	169	Berea
CZ_D2152	2_Signs	528	Berea
CZ_B2121	2_Signs	107	Botha-Bothe
CZ_B2081	2_Signs	98	Botha-Bothe
CZ_B2181	2_Signs	9	Botha-Bothe
CZ_B1011	2_Signs	527	Botha-Bothe
CZ_B2041	2_Signs	56	Botha-Bothe
CZ_B2051	2_Signs	25	Botha-Bothe
CZ_B2111	2_Signs	70	Botha-Bothe
CZ_B2091	2_Signs	61	Botha-Bothe
CZ_B2061	2_Signs	18	Botha-Bothe
CZ_B1022	2_Signs	434	Botha-Bothe
CZ_B2032	2_Signs	40	Botha-Bothe
CZ_B2072	2_Signs	185	Botha-Bothe
CZ_B2101	2_Signs	116	Botha-Bothe
CZ_C1072	2_Signs	375	Leribe
CZ_C2294	2_Signs	1032	Leribe
CZ_C2261	2_Signs	105	Leribe
CZ_C6038	2_Signs	18	Leribe
CZ_C2241	2_Signs	187	Leribe
CZ_C2311	2_Signs	71	Leribe
CZ_C2211	2_Signs	74	Leribe
CZ_C2272	2_Signs	40	Leribe
CZ_C2132	2_Signs	91	Leribe
CZ_C2221	2_Signs	198	Leribe
CZ_C2172	2_Signs	396	Leribe
CZ_C5351	2_Signs	288	Leribe
CZ_C2254	2_Signs	114	Leribe
CZ_C2112	2_Signs	563	Leribe
CZ_C2201	2_Signs	109	Leribe
CZ_C2348	2_Signs	28	Leribe
CZ_C1061	2_Signs	1094	Leribe
CZ_C2122	2_Signs	31	Leribe
CZ_C2321	2_Signs	71	Leribe
CZ_C2161	2_Signs	19	Leribe
CZ_C2102	2_Signs	387	Leribe
CZ_C2181	2_Signs	248	Leribe
CZ_C2231	2_Signs	80	Leribe
CZ_C2142	2_Signs	88	Leribe
CZ_C2282	2_Signs	90	Leribe
CZ_C2192	2_Signs	38	Leribe
CZ_C2092	2_Signs	142	Leribe
CZ_C2082	2_Signs	56	Leribe
CZ_C2331	2_Signs	177	Leribe
CZ_E2228	2_Signs	2	Mafeteng
CZ_E2142	2_Signs	653	Mafeteng
CZ_E2171	2_Signs	61	Mafeteng
CZ_E2061	2_Signs	198	Mafeteng
CZ_E2101	2_Signs	64	Mafeteng
CZ_E1021	2_Signs	1066	Mafeteng
CZ_E2258	2_Signs	237	Mafeteng
CZ_E2121	2_Signs	80	Mafeteng
CZ_E2161	2_Signs	188	Mafeteng
CZ_E2131	2_Signs	261	Mafeteng
CZ_E2152	2_Signs	315	Mafeteng
CZ_E2035	2_Signs	70	Mafeteng
CZ_E2072	2_Signs	123	Mafeteng
CZ_E2191	2_Signs	69	Mafeteng
CZ_E2082	2_Signs	388	Mafeteng
CZ_E2111	2_Signs	72	Mafeteng
CZ_E2182	2_Signs	122	Mafeteng
CZ_E2091	2_Signs	73	Mafeteng
CZ_E2051	2_Signs	116	Mafeteng
CZ_E2041	2_Signs	103	Mafeteng
CZ_A4691	2_Signs	1033	Maseru
CZ_A2111	2_Signs	435	Maseru
CZ_A2332	2_Signs	65	Maseru
CZ_A2301	2_Signs	34	Maseru
CZ_A2371	2_Signs	93	Maseru
CZ_A2017	2_Signs	140	Maseru
CZ_A5711	2_Signs	661	Maseru
CZ_A2092	2_Signs	311	Maseru
CZ_A2461	2_Signs	164	Maseru
CZ_A2184	2_Signs	315	Maseru
CZ_A2888	2_Signs	640	Maseru
CZ_A2231	2_Signs	87	Maseru
CZ_A2139	2_Signs	87	Maseru
CZ_A2271	2_Signs	593	Maseru
CZ_A2392	2_Signs	183	Maseru
CZ_A2192	2_Signs	57	Maseru
CZ_A2761	2_Signs	24	Maseru
CZ_A5701	2_Signs	642	Maseru
CZ_A1661	2_Signs	914	Maseru
CZ_A2161	2_Signs	503	Maseru
CZ_A1023	2_Signs	2239	Maseru
CZ_A2281	2_Signs	21	Maseru
CZ_A2266	2_Signs	76	Maseru
CZ_A2382	2_Signs	122	Maseru
CZ_A2352	2_Signs	4	Maseru
CZ_A1042	2_Signs	606	Maseru
CZ_A2292	2_Signs	114	Maseru
CZ_A2242	2_Signs	933	Maseru
CZ_F2072	2_Signs	51	Mohale's Hoek
CZ_F2112	2_Signs	36	Mohale's Hoek
CZ_F2061	2_Signs	202	Mohale's Hoek
CZ_F2101	2_Signs	87	Mohale's Hoek
CZ_F2191	2_Signs	252	Mohale's Hoek
CZ_F2081	2_Signs	3	Mohale's Hoek
CZ_F2121	2_Signs	87	Mohale's Hoek
CZ_F2041	2_Signs	77	Mohale's Hoek
CZ_F2141	2_Signs	48	Mohale's Hoek
CZ_F1021	2_Signs	553	Mohale's Hoek
CZ_F2031	2_Signs	62	Mohale's Hoek
CZ_J2051	2_Signs	109	Mokhotlong
CZ_J2011	2_Signs	170	Mokhotlong
CZ_J2081	2_Signs	123	Mokhotlong
CZ_J2027	2_Signs	205	Mokhotlong
CZ_J2091	2_Signs	113	Mokhotlong
CZ_J2151	2_Signs	254	Mokhotlong
CZ_J2161	2_Signs	261	Mokhotlong
CZ_J1131	2_Signs	897	Mokhotlong
CZ_J2061	2_Signs	52	Mokhotlong
CZ_J2032	2_Signs	141	Mokhotlong
CZ_J2072	2_Signs	55	Mokhotlong
CZ_J2101	2_Signs	99	Mokhotlong
CZ_H2062	2_Signs	17	Qacha's Nek
CZ_H2101	2_Signs	15	Qacha's Nek
CZ_H1011	2_Signs	39	Qacha's Nek
CZ_H2081	2_Signs	22	Qacha's Nek
CZ_H2051	2_Signs	465	Qacha's Nek
CZ_H2111	2_Signs	15	Qacha's Nek
CZ_H2151	2_Signs	0	Qacha's Nek
CZ_H2071	2_Signs	9	Qacha's Nek
CZ_H2122	2_Signs	50	Qacha's Nek
CZ_H2091	2_Signs	108	Qacha's Nek
CZ_H2042	2_Signs	175	Qacha's Nek
CZ_H1023	2_Signs	587	Qacha's Nek
CZ_G2081	2_Signs	120	Quthing
CZ_G2091	2_Signs	729	Quthing
CZ_G2101	2_Signs	250	Quthing
CZ_G2041	2_Signs	156	Quthing
CZ_G2121	2_Signs	38	Quthing
CZ_G1021	2_Signs	725	Quthing
CZ_G2138	2_Signs	79	Quthing
CZ_G2052	2_Signs	90	Quthing
CZ_G2062	2_Signs	240	Quthing
CZ_G2031	2_Signs	162	Quthing
CZ_G2072	2_Signs	77	Quthing
CZ_K2102	2_Signs	66	Thaba-Tseka
CZ_K2141	2_Signs	824	Thaba-Tseka
CZ_K2116	2_Signs	63	Thaba-Tseka
CZ_K2081	2_Signs	139	Thaba-Tseka
CZ_K2126	2_Signs	107	Thaba-Tseka
CZ_K2031	2_Signs	108	Thaba-Tseka
CZ_K2161	2_Signs	42	Thaba-Tseka
CZ_K2191	2_Signs	55	Thaba-Tseka
CZ_K2186	2_Signs	59	Thaba-Tseka
CZ_K2221	2_Signs	63	Thaba-Tseka
CZ_K2151	2_Signs	453	Thaba-Tseka
CZ_K2041	2_Signs	96	Thaba-Tseka
CZ_K2092	2_Signs	66	Thaba-Tseka
CZ_K1012	2_Signs	516	Thaba-Tseka
CZ_K2131	2_Signs	77	Thaba-Tseka
CZ_K2171	2_Signs	86	Thaba-Tseka
CZ_K1026	2_Signs	338	Thaba-Tseka
CZ_K2052	2_Signs	66	Thaba-Tseka
CZ_K2061	2_Signs	171	Thaba-Tseka
CZ_D2261	3_Examined	33	Berea
CZ_D1021	3_Examined	1534	Berea
CZ_D2142	3_Examined	172	Berea
CZ_D6208	3_Examined	6	Berea
CZ_D2132	3_Examined	187	Berea
CZ_D2092	3_Examined	244	Berea
CZ_D2221	3_Examined	412	Berea
CZ_D2191	3_Examined	59	Berea
CZ_D2187	3_Examined	76	Berea
CZ_D2071	3_Examined	158	Berea
CZ_D1034	3_Examined	365	Berea
CZ_D2111	3_Examined	148	Berea
CZ_D2122	3_Examined	166	Berea
CZ_D2088	3_Examined	243	Berea
CZ_D2161	3_Examined	67	Berea
CZ_D2172	3_Examined	231	Berea
CZ_D2102	3_Examined	60	Berea
CZ_D2062	3_Examined	148	Berea
CZ_D2052	3_Examined	145	Berea
CZ_D2152	3_Examined	165	Berea
CZ_B2121	3_Examined	64	Botha-Bothe
CZ_B2081	3_Examined	23	Botha-Bothe
CZ_B2181	3_Examined	0	Botha-Bothe
CZ_B1011	3_Examined	527	Botha-Bothe
CZ_B2041	3_Examined	50	Botha-Bothe
CZ_B2051	3_Examined	25	Botha-Bothe
CZ_B2111	3_Examined	35	Botha-Bothe
CZ_B2091	3_Examined	44	Botha-Bothe
CZ_B2061	3_Examined	13	Botha-Bothe
CZ_B1022	3_Examined	434	Botha-Bothe
CZ_B2032	3_Examined	11	Botha-Bothe
CZ_B2072	3_Examined	81	Botha-Bothe
CZ_B2101	3_Examined	44	Botha-Bothe
CZ_C1072	3_Examined	327	Leribe
CZ_C2294	3_Examined	172	Leribe
CZ_C2261	3_Examined	74	Leribe
CZ_C6038	3_Examined	12	Leribe
CZ_C2241	3_Examined	123	Leribe
CZ_C2311	3_Examined	41	Leribe
CZ_C2211	3_Examined	74	Leribe
CZ_C2272	3_Examined	39	Leribe
CZ_C2132	3_Examined	72	Leribe
CZ_C2221	3_Examined	84	Leribe
CZ_C2172	3_Examined	92	Leribe
CZ_C5351	3_Examined	186	Leribe
CZ_C2254	3_Examined	114	Leribe
CZ_C2112	3_Examined	247	Leribe
CZ_C2201	3_Examined	109	Leribe
CZ_C2348	3_Examined	20	Leribe
CZ_C1061	3_Examined	1090	Leribe
CZ_C2122	3_Examined	31	Leribe
CZ_C2321	3_Examined	34	Leribe
CZ_C2161	3_Examined	6	Leribe
CZ_C2102	3_Examined	387	Leribe
CZ_C2181	3_Examined	140	Leribe
CZ_C2231	3_Examined	53	Leribe
CZ_C2142	3_Examined	71	Leribe
CZ_C2282	3_Examined	76	Leribe
CZ_C2192	3_Examined	2	Leribe
CZ_C2092	3_Examined	66	Leribe
CZ_C2082	3_Examined	31	Leribe
CZ_C2331	3_Examined	122	Leribe
CZ_E2228	3_Examined	2	Mafeteng
CZ_E2142	3_Examined	207	Mafeteng
CZ_E2171	3_Examined	61	Mafeteng
CZ_E2061	3_Examined	198	Mafeteng
CZ_E2101	3_Examined	64	Mafeteng
CZ_E1021	3_Examined	1035	Mafeteng
CZ_E2258	3_Examined	172	Mafeteng
CZ_E2121	3_Examined	68	Mafeteng
CZ_E2161	3_Examined	121	Mafeteng
CZ_E2131	3_Examined	118	Mafeteng
CZ_E2152	3_Examined	102	Mafeteng
CZ_E2035	3_Examined	70	Mafeteng
CZ_E2072	3_Examined	95	Mafeteng
CZ_E2191	3_Examined	64	Mafeteng
CZ_E2082	3_Examined	96	Mafeteng
CZ_E2111	3_Examined	60	Mafeteng
CZ_E2182	3_Examined	117	Mafeteng
CZ_E2091	3_Examined	68	Mafeteng
CZ_E2051	3_Examined	87	Mafeteng
CZ_E2041	3_Examined	100	Mafeteng
CZ_A4691	3_Examined	1033	Maseru
CZ_A2111	3_Examined	304	Maseru
CZ_A2332	3_Examined	53	Maseru
CZ_A2301	3_Examined	34	Maseru
CZ_A2371	3_Examined	93	Maseru
CZ_A2017	3_Examined	140	Maseru
CZ_A5711	3_Examined	533	Maseru
CZ_A2092	3_Examined	287	Maseru
CZ_A2461	3_Examined	163	Maseru
CZ_A2184	3_Examined	315	Maseru
CZ_A2888	3_Examined	541	Maseru
CZ_A2231	3_Examined	87	Maseru
CZ_A2139	3_Examined	87	Maseru
CZ_A2271	3_Examined	499	Maseru
CZ_A2392	3_Examined	172	Maseru
CZ_A2192	3_Examined	57	Maseru
CZ_A2761	3_Examined	24	Maseru
CZ_A5701	3_Examined	642	Maseru
CZ_A1661	3_Examined	912	Maseru
CZ_A2161	3_Examined	447	Maseru
CZ_A1023	3_Examined	2181	Maseru
CZ_A2281	3_Examined	21	Maseru
CZ_A2266	3_Examined	76	Maseru
CZ_A2382	3_Examined	20	Maseru
CZ_A2352	3_Examined	4	Maseru
CZ_A1042	3_Examined	491	Maseru
CZ_A2292	3_Examined	114	Maseru
CZ_A2242	3_Examined	933	Maseru
CZ_F2072	3_Examined	51	Mohale's Hoek
CZ_F2112	3_Examined	4	Mohale's Hoek
CZ_F2061	3_Examined	19	Mohale's Hoek
CZ_F2101	3_Examined	50	Mohale's Hoek
CZ_F2191	3_Examined	252	Mohale's Hoek
CZ_F2081	3_Examined	0	Mohale's Hoek
CZ_F2121	3_Examined	66	Mohale's Hoek
CZ_F2041	3_Examined	8	Mohale's Hoek
CZ_F2141	3_Examined	46	Mohale's Hoek
CZ_F1021	3_Examined	456	Mohale's Hoek
CZ_F2031	3_Examined	62	Mohale's Hoek
CZ_J2051	3_Examined	92	Mokhotlong
CZ_J2011	3_Examined	99	Mokhotlong
CZ_J2081	3_Examined	84	Mokhotlong
CZ_J2027	3_Examined	185	Mokhotlong
CZ_J2091	3_Examined	86	Mokhotlong
CZ_J2151	3_Examined	22	Mokhotlong
CZ_J2161	3_Examined	65	Mokhotlong
CZ_J1131	3_Examined	576	Mokhotlong
CZ_J2061	3_Examined	45	Mokhotlong
CZ_J2032	3_Examined	39	Mokhotlong
CZ_J2072	3_Examined	48	Mokhotlong
CZ_J2101	3_Examined	99	Mokhotlong
CZ_H2062	3_Examined	11	Qacha's Nek
CZ_H2101	3_Examined	14	Qacha's Nek
CZ_H1011	3_Examined	10	Qacha's Nek
CZ_H2081	3_Examined	17	Qacha's Nek
CZ_H2051	3_Examined	47	Qacha's Nek
CZ_H2111	3_Examined	5	Qacha's Nek
CZ_H2151	3_Examined	0	Qacha's Nek
CZ_H2071	3_Examined	9	Qacha's Nek
CZ_H2122	3_Examined	50	Qacha's Nek
CZ_H2091	3_Examined	105	Qacha's Nek
CZ_H2042	3_Examined	37	Qacha's Nek
CZ_H1023	3_Examined	420	Qacha's Nek
CZ_G2081	3_Examined	92	Quthing
CZ_G2091	3_Examined	64	Quthing
CZ_G2101	3_Examined	65	Quthing
CZ_G2041	3_Examined	73	Quthing
CZ_G2121	3_Examined	38	Quthing
CZ_G1021	3_Examined	495	Quthing
CZ_G2138	3_Examined	9	Quthing
CZ_G2052	3_Examined	65	Quthing
CZ_G2062	3_Examined	92	Quthing
CZ_G2031	3_Examined	81	Quthing
CZ_G2072	3_Examined	28	Quthing
CZ_K2102	3_Examined	66	Thaba-Tseka
CZ_K2141	3_Examined	824	Thaba-Tseka
CZ_K2116	3_Examined	51	Thaba-Tseka
CZ_K2081	3_Examined	72	Thaba-Tseka
CZ_K2126	3_Examined	94	Thaba-Tseka
CZ_K2031	3_Examined	62	Thaba-Tseka
CZ_K2161	3_Examined	38	Thaba-Tseka
CZ_K2191	3_Examined	3	Thaba-Tseka
CZ_K2186	3_Examined	33	Thaba-Tseka
CZ_K2221	3_Examined	16	Thaba-Tseka
CZ_K2151	3_Examined	381	Thaba-Tseka
CZ_K2041	3_Examined	88	Thaba-Tseka
CZ_K2092	3_Examined	11	Thaba-Tseka
CZ_K1012	3_Examined	312	Thaba-Tseka
CZ_K2131	3_Examined	76	Thaba-Tseka
CZ_K2171	3_Examined	60	Thaba-Tseka
CZ_K1026	3_Examined	293	Thaba-Tseka
CZ_K2052	3_Examined	54	Thaba-Tseka
CZ_K2061	3_Examined	65	Thaba-Tseka
CZ_D2261	4_Diagnosed	0	Berea
CZ_D1021	4_Diagnosed	222	Berea
CZ_D2142	4_Diagnosed	1	Berea
CZ_D6208	4_Diagnosed	3	Berea
CZ_D2132	4_Diagnosed	11	Berea
CZ_D2092	4_Diagnosed	19	Berea
CZ_D2221	4_Diagnosed	22	Berea
CZ_D2191	4_Diagnosed	3	Berea
CZ_D2187	4_Diagnosed	32	Berea
CZ_D2071	4_Diagnosed	10	Berea
CZ_D1034	4_Diagnosed	41	Berea
CZ_D2111	4_Diagnosed	5	Berea
CZ_D2122	4_Diagnosed	17	Berea
CZ_D2088	4_Diagnosed	9	Berea
CZ_D2161	4_Diagnosed	7	Berea
CZ_D2172	4_Diagnosed	9	Berea
CZ_D2102	4_Diagnosed	2	Berea
CZ_D2062	4_Diagnosed	11	Berea
CZ_D2052	4_Diagnosed	15	Berea
CZ_D2152	4_Diagnosed	15	Berea
CZ_B2121	4_Diagnosed	4	Botha-Bothe
CZ_B2081	4_Diagnosed	7	Botha-Bothe
CZ_B2181	4_Diagnosed	0	Botha-Bothe
CZ_B1011	4_Diagnosed	81	Botha-Bothe
CZ_B2041	4_Diagnosed	19	Botha-Bothe
CZ_B2051	4_Diagnosed	0	Botha-Bothe
CZ_B2111	4_Diagnosed	1	Botha-Bothe
CZ_B2091	4_Diagnosed	24	Botha-Bothe
CZ_B2061	4_Diagnosed	3	Botha-Bothe
CZ_B1022	4_Diagnosed	68	Botha-Bothe
CZ_B2032	4_Diagnosed	2	Botha-Bothe
CZ_B2072	4_Diagnosed	11	Botha-Bothe
CZ_B2101	4_Diagnosed	11	Botha-Bothe
CZ_C1072	4_Diagnosed	155	Leribe
CZ_C2294	4_Diagnosed	20	Leribe
CZ_C2261	4_Diagnosed	12	Leribe
CZ_C6038	4_Diagnosed	0	Leribe
CZ_C2241	4_Diagnosed	11	Leribe
CZ_C2311	4_Diagnosed	1	Leribe
CZ_C2211	4_Diagnosed	10	Leribe
CZ_C2272	4_Diagnosed	18	Leribe
CZ_C2132	4_Diagnosed	4	Leribe
CZ_C2221	4_Diagnosed	9	Leribe
CZ_C2172	4_Diagnosed	14	Leribe
CZ_C5351	4_Diagnosed	29	Leribe
CZ_C2254	4_Diagnosed	14	Leribe
CZ_C2112	4_Diagnosed	117	Leribe
CZ_C2201	4_Diagnosed	57	Leribe
CZ_C2348	4_Diagnosed	5	Leribe
CZ_C1061	4_Diagnosed	161	Leribe
CZ_C2122	4_Diagnosed	13	Leribe
CZ_C2321	4_Diagnosed	0	Leribe
CZ_C2161	4_Diagnosed	5	Leribe
CZ_C2102	4_Diagnosed	26	Leribe
CZ_C2181	4_Diagnosed	2	Leribe
CZ_C2231	4_Diagnosed	3	Leribe
CZ_C2142	4_Diagnosed	7	Leribe
CZ_C2282	4_Diagnosed	8	Leribe
CZ_C2192	4_Diagnosed	2	Leribe
CZ_C2092	4_Diagnosed	15	Leribe
CZ_C2082	4_Diagnosed	16	Leribe
CZ_C2331	4_Diagnosed	8	Leribe
CZ_E2228	4_Diagnosed	0	Mafeteng
CZ_E2142	4_Diagnosed	23	Mafeteng
CZ_E2171	4_Diagnosed	20	Mafeteng
CZ_E2061	4_Diagnosed	47	Mafeteng
CZ_E2101	4_Diagnosed	14	Mafeteng
CZ_E1021	4_Diagnosed	209	Mafeteng
CZ_E2258	4_Diagnosed	6	Mafeteng
CZ_E2121	4_Diagnosed	16	Mafeteng
CZ_E2161	4_Diagnosed	12	Mafeteng
CZ_E2131	4_Diagnosed	7	Mafeteng
CZ_E2152	4_Diagnosed	37	Mafeteng
CZ_E2035	4_Diagnosed	12	Mafeteng
CZ_E2072	4_Diagnosed	13	Mafeteng
CZ_E2191	4_Diagnosed	7	Mafeteng
CZ_E2082	4_Diagnosed	18	Mafeteng
CZ_E2111	4_Diagnosed	10	Mafeteng
CZ_E2182	4_Diagnosed	23	Mafeteng
CZ_E2091	4_Diagnosed	12	Mafeteng
CZ_E2051	4_Diagnosed	26	Mafeteng
CZ_E2041	4_Diagnosed	9	Mafeteng
CZ_A4691	4_Diagnosed	93	Maseru
CZ_A2111	4_Diagnosed	44	Maseru
CZ_A2332	4_Diagnosed	2	Maseru
CZ_A2301	4_Diagnosed	5	Maseru
CZ_A2371	4_Diagnosed	8	Maseru
CZ_A2017	4_Diagnosed	7	Maseru
CZ_A5711	4_Diagnosed	46	Maseru
CZ_A2092	4_Diagnosed	24	Maseru
CZ_A2461	4_Diagnosed	13	Maseru
CZ_A2184	4_Diagnosed	36	Maseru
CZ_A2888	4_Diagnosed	20	Maseru
CZ_A2231	4_Diagnosed	13	Maseru
CZ_A2139	4_Diagnosed	5	Maseru
CZ_A2271	4_Diagnosed	14	Maseru
CZ_A2392	4_Diagnosed	30	Maseru
CZ_A2192	4_Diagnosed	6	Maseru
CZ_A2761	4_Diagnosed	0	Maseru
CZ_A5701	4_Diagnosed	72	Maseru
CZ_A1661	4_Diagnosed	147	Maseru
CZ_A2161	4_Diagnosed	23	Maseru
CZ_A1023	4_Diagnosed	122	Maseru
CZ_A2281	4_Diagnosed	3	Maseru
CZ_A2266	4_Diagnosed	12	Maseru
CZ_A2382	4_Diagnosed	5	Maseru
CZ_A2352	4_Diagnosed	0	Maseru
CZ_A1042	4_Diagnosed	105	Maseru
CZ_A2292	4_Diagnosed	4	Maseru
CZ_A2242	4_Diagnosed	5	Maseru
CZ_F2072	4_Diagnosed	3	Mohale's Hoek
CZ_F2112	4_Diagnosed	0	Mohale's Hoek
CZ_F2061	4_Diagnosed	8	Mohale's Hoek
CZ_F2101	4_Diagnosed	4	Mohale's Hoek
CZ_F2191	4_Diagnosed	4	Mohale's Hoek
CZ_F2081	4_Diagnosed	0	Mohale's Hoek
CZ_F2121	4_Diagnosed	4	Mohale's Hoek
CZ_F2041	4_Diagnosed	1	Mohale's Hoek
CZ_F2141	4_Diagnosed	1	Mohale's Hoek
CZ_F1021	4_Diagnosed	85	Mohale's Hoek
CZ_F2031	4_Diagnosed	0	Mohale's Hoek
CZ_J2051	4_Diagnosed	2	Mokhotlong
CZ_J2011	4_Diagnosed	2	Mokhotlong
CZ_J2081	4_Diagnosed	2	Mokhotlong
CZ_J2027	4_Diagnosed	13	Mokhotlong
CZ_J2091	4_Diagnosed	4	Mokhotlong
CZ_J2151	4_Diagnosed	1	Mokhotlong
CZ_J2161	4_Diagnosed	1	Mokhotlong
CZ_J1131	4_Diagnosed	36	Mokhotlong
CZ_J2061	4_Diagnosed	0	Mokhotlong
CZ_J2032	4_Diagnosed	4	Mokhotlong
CZ_J2072	4_Diagnosed	1	Mokhotlong
CZ_J2101	4_Diagnosed	5	Mokhotlong
CZ_H2062	4_Diagnosed	6	Qacha's Nek
CZ_H2101	4_Diagnosed	3	Qacha's Nek
CZ_H1011	4_Diagnosed	4	Qacha's Nek
CZ_H2081	4_Diagnosed	5	Qacha's Nek
CZ_H2051	4_Diagnosed	6	Qacha's Nek
CZ_H2111	4_Diagnosed	2	Qacha's Nek
CZ_H2151	4_Diagnosed	0	Qacha's Nek
CZ_H2071	4_Diagnosed	0	Qacha's Nek
CZ_H2122	4_Diagnosed	12	Qacha's Nek
CZ_H2091	4_Diagnosed	5	Qacha's Nek
CZ_H2042	4_Diagnosed	4	Qacha's Nek
CZ_H1023	4_Diagnosed	62	Qacha's Nek
CZ_G2081	4_Diagnosed	20	Quthing
CZ_G2091	4_Diagnosed	3	Quthing
CZ_G2101	4_Diagnosed	5	Quthing
CZ_G2041	4_Diagnosed	10	Quthing
CZ_G2121	4_Diagnosed	1	Quthing
CZ_G1021	4_Diagnosed	72	Quthing
CZ_G2138	4_Diagnosed	3	Quthing
CZ_G2052	4_Diagnosed	5	Quthing
CZ_G2062	4_Diagnosed	10	Quthing
CZ_G2031	4_Diagnosed	10	Quthing
CZ_G2072	4_Diagnosed	4	Quthing
CZ_K2102	4_Diagnosed	1	Thaba-Tseka
CZ_K2141	4_Diagnosed	18	Thaba-Tseka
CZ_K2116	4_Diagnosed	3	Thaba-Tseka
CZ_K2081	4_Diagnosed	5	Thaba-Tseka
CZ_K2126	4_Diagnosed	3	Thaba-Tseka
CZ_K2031	4_Diagnosed	8	Thaba-Tseka
CZ_K2161	4_Diagnosed	0	Thaba-Tseka
CZ_K2191	4_Diagnosed	0	Thaba-Tseka
CZ_K2186	4_Diagnosed	1	Thaba-Tseka
CZ_K2221	4_Diagnosed	16	Thaba-Tseka
CZ_K2151	4_Diagnosed	7	Thaba-Tseka
CZ_K2041	4_Diagnosed	4	Thaba-Tseka
CZ_K2092	4_Diagnosed	2	Thaba-Tseka
CZ_K1012	4_Diagnosed	67	Thaba-Tseka
CZ_K2131	4_Diagnosed	5	Thaba-Tseka
CZ_K2171	4_Diagnosed	4	Thaba-Tseka
CZ_K1026	4_Diagnosed	17	Thaba-Tseka
CZ_K2052	4_Diagnosed	26	Thaba-Tseka
CZ_K2061	4_Diagnosed	3	Thaba-Tseka
CZ_D2261	5_RxTreated	0	Berea
CZ_D1021	5_RxTreated	143	Berea
CZ_D2142	5_RxTreated	1	Berea
CZ_D6208	5_RxTreated	3	Berea
CZ_D2132	5_RxTreated	10	Berea
CZ_D2092	5_RxTreated	18	Berea
CZ_D2221	5_RxTreated	22	Berea
CZ_D2191	5_RxTreated	3	Berea
CZ_D2187	5_RxTreated	5	Berea
CZ_D2071	5_RxTreated	10	Berea
CZ_D1034	5_RxTreated	41	Berea
CZ_D2111	5_RxTreated	4	Berea
CZ_D2122	5_RxTreated	12	Berea
CZ_D2088	5_RxTreated	8	Berea
CZ_D2161	5_RxTreated	7	Berea
CZ_D2172	5_RxTreated	8	Berea
CZ_D2102	5_RxTreated	2	Berea
CZ_D2062	5_RxTreated	11	Berea
CZ_D2052	5_RxTreated	14	Berea
CZ_D2152	5_RxTreated	15	Berea
CZ_B2121	5_RxTreated	4	Botha-Bothe
CZ_B2081	5_RxTreated	7	Botha-Bothe
CZ_B2181	5_RxTreated	0	Botha-Bothe
CZ_B1011	5_RxTreated	78	Botha-Bothe
CZ_B2041	5_RxTreated	10	Botha-Bothe
CZ_B2051	5_RxTreated	0	Botha-Bothe
CZ_B2111	5_RxTreated	1	Botha-Bothe
CZ_B2091	5_RxTreated	4	Botha-Bothe
CZ_B2061	5_RxTreated	3	Botha-Bothe
CZ_B1022	5_RxTreated	64	Botha-Bothe
CZ_B2032	5_RxTreated	2	Botha-Bothe
CZ_B2072	5_RxTreated	14	Botha-Bothe
CZ_B2101	5_RxTreated	11	Botha-Bothe
CZ_C1072	5_RxTreated	18	Leribe
CZ_C2294	5_RxTreated	19	Leribe
CZ_C2261	5_RxTreated	12	Leribe
CZ_C6038	5_RxTreated	0	Leribe
CZ_C2241	5_RxTreated	11	Leribe
CZ_C2311	5_RxTreated	1	Leribe
CZ_C2211	5_RxTreated	10	Leribe
CZ_C2272	5_RxTreated	18	Leribe
CZ_C2132	5_RxTreated	4	Leribe
CZ_C2221	5_RxTreated	9	Leribe
CZ_C2172	5_RxTreated	14	Leribe
CZ_C5351	5_RxTreated	25	Leribe
CZ_C2254	5_RxTreated	14	Leribe
CZ_C2112	5_RxTreated	29	Leribe
CZ_C2201	5_RxTreated	29	Leribe
CZ_C2348	5_RxTreated	4	Leribe
CZ_C1061	5_RxTreated	131	Leribe
CZ_C2122	5_RxTreated	13	Leribe
CZ_C2321	5_RxTreated	0	Leribe
CZ_C2161	5_RxTreated	5	Leribe
CZ_C2102	5_RxTreated	26	Leribe
CZ_C2181	5_RxTreated	2	Leribe
CZ_C2231	5_RxTreated	5	Leribe
CZ_C2142	5_RxTreated	8	Leribe
CZ_C2282	5_RxTreated	8	Leribe
CZ_C2192	5_RxTreated	2	Leribe
CZ_C2092	5_RxTreated	10	Leribe
CZ_C2082	5_RxTreated	15	Leribe
CZ_C2331	5_RxTreated	8	Leribe
CZ_E2228	5_RxTreated	0	Mafeteng
CZ_E2142	5_RxTreated	23	Mafeteng
CZ_E2171	5_RxTreated	12	Mafeteng
CZ_E2061	5_RxTreated	47	Mafeteng
CZ_E2101	5_RxTreated	13	Mafeteng
CZ_E1021	5_RxTreated	191	Mafeteng
CZ_E2258	5_RxTreated	6	Mafeteng
CZ_E2121	5_RxTreated	16	Mafeteng
CZ_E2161	5_RxTreated	12	Mafeteng
CZ_E2131	5_RxTreated	7	Mafeteng
CZ_E2152	5_RxTreated	35	Mafeteng
CZ_E2035	5_RxTreated	9	Mafeteng
CZ_E2072	5_RxTreated	12	Mafeteng
CZ_E2191	5_RxTreated	7	Mafeteng
CZ_E2082	5_RxTreated	17	Mafeteng
CZ_E2111	5_RxTreated	9	Mafeteng
CZ_E2182	5_RxTreated	6	Mafeteng
CZ_E2091	5_RxTreated	12	Mafeteng
CZ_E2051	5_RxTreated	15	Mafeteng
CZ_E2041	5_RxTreated	8	Mafeteng
CZ_A4691	5_RxTreated	93	Maseru
CZ_A2111	5_RxTreated	43	Maseru
CZ_A2332	5_RxTreated	2	Maseru
CZ_A2301	5_RxTreated	5	Maseru
CZ_A2371	5_RxTreated	8	Maseru
CZ_A2017	5_RxTreated	7	Maseru
CZ_A5711	5_RxTreated	41	Maseru
CZ_A2092	5_RxTreated	24	Maseru
CZ_A2461	5_RxTreated	13	Maseru
CZ_A2184	5_RxTreated	36	Maseru
CZ_A2888	5_RxTreated	18	Maseru
CZ_A2231	5_RxTreated	13	Maseru
CZ_A2139	5_RxTreated	5	Maseru
CZ_A2271	5_RxTreated	14	Maseru
CZ_A2392	5_RxTreated	30	Maseru
CZ_A2192	5_RxTreated	6	Maseru
CZ_A2761	5_RxTreated	0	Maseru
CZ_A5701	5_RxTreated	72	Maseru
CZ_A1661	5_RxTreated	147	Maseru
CZ_A2161	5_RxTreated	23	Maseru
CZ_A1023	5_RxTreated	122	Maseru
CZ_A2281	5_RxTreated	3	Maseru
CZ_A2266	5_RxTreated	12	Maseru
CZ_A2382	5_RxTreated	5	Maseru
CZ_A2352	5_RxTreated	0	Maseru
CZ_A1042	5_RxTreated	105	Maseru
CZ_A2292	5_RxTreated	4	Maseru
CZ_A2242	5_RxTreated	5	Maseru
CZ_F2072	5_RxTreated	3	Mohale's Hoek
CZ_F2112	5_RxTreated	12	Mohale's Hoek
CZ_F2061	5_RxTreated	8	Mohale's Hoek
CZ_F2101	5_RxTreated	4	Mohale's Hoek
CZ_F2191	5_RxTreated	4	Mohale's Hoek
CZ_F2081	5_RxTreated	0	Mohale's Hoek
CZ_F2121	5_RxTreated	4	Mohale's Hoek
CZ_F2041	5_RxTreated	1	Mohale's Hoek
CZ_F2141	5_RxTreated	1	Mohale's Hoek
CZ_F1021	5_RxTreated	58	Mohale's Hoek
CZ_F2031	5_RxTreated	0	Mohale's Hoek
CZ_J2051	5_RxTreated	2	Mokhotlong
CZ_J2011	5_RxTreated	2	Mokhotlong
CZ_J2081	5_RxTreated	2	Mokhotlong
CZ_J2027	5_RxTreated	11	Mokhotlong
CZ_J2091	5_RxTreated	3	Mokhotlong
CZ_J2151	5_RxTreated	1	Mokhotlong
CZ_J2161	5_RxTreated	1	Mokhotlong
CZ_J1131	5_RxTreated	32	Mokhotlong
CZ_J2061	5_RxTreated	0	Mokhotlong
CZ_J2032	5_RxTreated	4	Mokhotlong
CZ_J2072	5_RxTreated	1	Mokhotlong
CZ_J2101	5_RxTreated	5	Mokhotlong
CZ_H2062	5_RxTreated	1	Qacha's Nek
CZ_H2101	5_RxTreated	4	Qacha's Nek
CZ_H1011	5_RxTreated	3	Qacha's Nek
CZ_H2081	5_RxTreated	5	Qacha's Nek
CZ_H2051	5_RxTreated	6	Qacha's Nek
CZ_H2111	5_RxTreated	2	Qacha's Nek
CZ_H2151	5_RxTreated	0	Qacha's Nek
CZ_H2071	5_RxTreated	0	Qacha's Nek
CZ_H2122	5_RxTreated	7	Qacha's Nek
CZ_H2091	5_RxTreated	5	Qacha's Nek
CZ_H2042	5_RxTreated	4	Qacha's Nek
CZ_H1023	5_RxTreated	60	Qacha's Nek
CZ_G2081	5_RxTreated	9	Quthing
CZ_G2091	5_RxTreated	3	Quthing
CZ_G2101	5_RxTreated	5	Quthing
CZ_G2041	5_RxTreated	9	Quthing
CZ_G2121	5_RxTreated	1	Quthing
CZ_G1021	5_RxTreated	66	Quthing
CZ_G2138	5_RxTreated	0	Quthing
CZ_G2052	5_RxTreated	3	Quthing
CZ_G2062	5_RxTreated	9	Quthing
CZ_G2031	5_RxTreated	9	Quthing
CZ_G2072	5_RxTreated	4	Quthing
CZ_K2102	5_RxTreated	1	Thaba-Tseka
CZ_K2141	5_RxTreated	18	Thaba-Tseka
CZ_K2116	5_RxTreated	3	Thaba-Tseka
CZ_K2081	5_RxTreated	2	Thaba-Tseka
CZ_K2126	5_RxTreated	2	Thaba-Tseka
CZ_K2031	5_RxTreated	8	Thaba-Tseka
CZ_K2161	5_RxTreated	0	Thaba-Tseka
CZ_K2191	5_RxTreated	0	Thaba-Tseka
CZ_K2186	5_RxTreated	1	Thaba-Tseka
CZ_K2221	5_RxTreated	0	Thaba-Tseka
CZ_K2151	5_RxTreated	7	Thaba-Tseka
CZ_K2041	5_RxTreated	4	Thaba-Tseka
CZ_K2092	5_RxTreated	2	Thaba-Tseka
CZ_K1012	5_RxTreated	49	Thaba-Tseka
CZ_K2131	5_RxTreated	5	Thaba-Tseka
CZ_K2171	5_RxTreated	4	Thaba-Tseka
CZ_K1026	5_RxTreated	12	Thaba-Tseka
CZ_K2052	5_RxTreated	13	Thaba-Tseka
CZ_K2061	5_RxTreated	3	Thaba-Tseka
CZ_K2116	Sample_MostAgg	442.51
CZ_K2126	Sample_MostAgg	235.75
CZ_K2186	Sample_MostAgg	171.01
CZ_A2316	Sample_MostAgg	524.07
CZ_A2266	Sample_MostAgg	1147.62
CZ_K1026	Sample_MostAgg	1542.95
CZ_E2035	Sample_MostAgg	437.55
CZ_A2139	Sample_MostAgg	264.6
CZ_C2261	Sample_MostAgg	268.76
CZ_E2171	Sample_MostAgg	836.61
CZ_D2111	Sample_MostAgg	448.92
CZ_E2131	Sample_MostAgg	882.93
CZ_A2271	Sample_MostAgg	1419.14
CZ_K2041	Sample_MostAgg	546.73
CZ_E2191	Sample_MostAgg	407.71
CZ_H2091	Sample_MostAgg	484.32
CZ_J2051	Sample_MostAgg	766.29
CZ_B2121	Sample_MostAgg	364.62
CZ_D2261	Sample_MostAgg	115.94
CZ_D1021	Sample_MostAgg	1785.62
CZ_K2141	Sample_MostAgg	1229.4
CZ_B2081	Sample_MostAgg	477.48
CZ_B1011	Sample_MostAgg	811.31
CZ_A4691	Sample_MostAgg	4142.03
CZ_G2081	Sample_MostAgg	923.81
CZ_A2111	Sample_MostAgg	694.54
CZ_G2091	Sample_MostAgg	398.71
CZ_K2081	Sample_MostAgg	408.28
CZ_A2301	Sample_MostAgg	1438.12
CZ_A2371	Sample_MostAgg	537.31
CZ_K2031	Sample_MostAgg	78.1
CZ_C2241	Sample_MostAgg	782.63
CZ_D2221	Sample_MostAgg	2092.11
CZ_D2191	Sample_MostAgg	1716.94
CZ_K2161	Sample_MostAgg	350.59
CZ_F2151	Sample_MostAgg	659.59
CZ_H2101	Sample_MostAgg	360.99
CZ_E2061	Sample_MostAgg	1258.22
CZ_C2311	Sample_MostAgg	205.8
CZ_J2011	Sample_MostAgg	498.05
CZ_A2321	Sample_MostAgg	174.42
CZ_A5711	Sample_MostAgg	2283.86
CZ_J2081	Sample_MostAgg	289.52
CZ_B2041	Sample_MostAgg	1514.66
CZ_K2191	Sample_MostAgg	323.88
CZ_C2211	Sample_MostAgg	838.04
CZ_F2061	Sample_MostAgg	150.28
CZ_F2101	Sample_MostAgg	824.84
CZ_E2101	Sample_MostAgg	1318.02
CZ_D5251	Sample_MostAgg	1818.95
CZ_H1011	Sample_MostAgg	731.11
CZ_E1021	Sample_MostAgg	1075.61
CZ_D2071	Sample_MostAgg	428.97
CZ_C2221	Sample_MostAgg	434.53
CZ_E2121	Sample_MostAgg	212.23
CZ_K2221	Sample_MostAgg	444.79
CZ_C5351	Sample_MostAgg	1824.32
CZ_G2101	Sample_MostAgg	1151.4
CZ_E2161	Sample_MostAgg	312.15
CZ_A2461	Sample_MostAgg	475.36
CZ_H2081	Sample_MostAgg	143.32
CZ_C2201	Sample_MostAgg	1557.13
CZ_A2231	Sample_MostAgg	913.9
CZ_H2051	Sample_MostAgg	577.55
CZ_K2151	Sample_MostAgg	591.59
CZ_J2091	Sample_MostAgg	311.38
CZ_A2491	Sample_MostAgg	374.06
CZ_F2191	Sample_MostAgg	730.43
CZ_F2081	Sample_MostAgg	354.52
CZ_H2111	Sample_MostAgg	236.35
CZ_J2161	Sample_MostAgg	756.52
CZ_J1131	Sample_MostAgg	705.61
CZ_J2061	Sample_MostAgg	839.8
CZ_F2091	Sample_MostAgg	371.92
CZ_F2121	Sample_MostAgg	653.59
CZ_C1061	Sample_MostAgg	2088.45
CZ_B2051	Sample_MostAgg	236.88
CZ_G2041	Sample_MostAgg	1388.6
CZ_F2041	Sample_MostAgg	1141.18
CZ_B2111	Sample_MostAgg	372.27
CZ_F2141	Sample_MostAgg	1005.94
CZ_F2131	Sample_MostAgg	1580.68
CZ_F1021	Sample_MostAgg	1917.32
CZ_C2321	Sample_MostAgg	201.42
CZ_C2161	Sample_MostAgg	295.15
CZ_F2031	Sample_MostAgg	396.27
CZ_D2161	Sample_MostAgg	1132.31
CZ_A2761	Sample_MostAgg	508.59
CZ_A1661	Sample_MostAgg	3794.45
CZ_H2151	Sample_MostAgg	0
CZ_B2091	Sample_MostAgg	546.09
CZ_A5701	Sample_MostAgg	3557.23
CZ_G2121	Sample_MostAgg	110.14
CZ_G1021	Sample_MostAgg	1663.84
CZ_A2161	Sample_MostAgg	1081.62
CZ_B2061	Sample_MostAgg	407.06
CZ_H2071	Sample_MostAgg	343.7
CZ_C2181	Sample_MostAgg	477.78
CZ_H2031	Sample_MostAgg	566
CZ_K2131	Sample_MostAgg	441.3
CZ_E2111	Sample_MostAgg	507.43
CZ_K2171	Sample_MostAgg	572.53
CZ_A2281	Sample_MostAgg	319.96
CZ_C2301	Sample_MostAgg	204.33
CZ_C2231	Sample_MostAgg	495.75
CZ_E2091	Sample_MostAgg	561.24
CZ_E2051	Sample_MostAgg	637.32
CZ_C2331	Sample_MostAgg	1048.1
CZ_K2061	Sample_MostAgg	433.48
CZ_A2171	Sample_MostAgg	638.44
CZ_J2101	Sample_MostAgg	822.52
CZ_E2041	Sample_MostAgg	1043.74
CZ_G2031	Sample_MostAgg	706.18
CZ_B2101	Sample_MostAgg	520.98
CZ_B2181	Sample_MostAgg	26.09
CZ_J2151	Sample_MostAgg	736.23
CZ_A1023	Sample_MostAgg	904.75
CZ_H1023	Sample_MostAgg	283.52
CZ_D6208	Sample_MostAgg	278.26
CZ_E2228	Sample_MostAgg	5.8
CZ_C2348	Sample_MostAgg	185.51
CZ_C6038	Sample_MostAgg	121.74
CZ_G2138	Sample_MostAgg	228.99
CZ_A2017	Sample_MostAgg	468.19
CZ_D2187	Sample_MostAgg	455.64
CZ_J2027	Sample_MostAgg	1274.08
CZ_A2127	Sample_MostAgg	880.04
CZ_C1072	Sample_MostAgg	1145.94
CZ_K2102	Sample_MostAgg	298.53
CZ_D2142	Sample_MostAgg	486.85
CZ_F2072	Sample_MostAgg	146.64
CZ_E2142	Sample_MostAgg	911.4
CZ_A2332	Sample_MostAgg	223.19
CZ_D2132	Sample_MostAgg	1420.81
CZ_F2112	Sample_MostAgg	901.73
CZ_H2062	Sample_MostAgg	179.15
CZ_F2052	Sample_MostAgg	817.22
CZ_D2092	Sample_MostAgg	495.47
CZ_A2362	Sample_MostAgg	416.1
CZ_C2272	Sample_MostAgg	1351.01
CZ_A2092	Sample_MostAgg	1956.16
CZ_C2132	Sample_MostAgg	220.81
CZ_C2172	Sample_MostAgg	401.94
CZ_D2122	Sample_MostAgg	1091.05
CZ_C2112	Sample_MostAgg	782.85
CZ_F2162	Sample_MostAgg	915.49
CZ_K2092	Sample_MostAgg	605.17
CZ_E2152	Sample_MostAgg	728.18
CZ_E2072	Sample_MostAgg	489.11
CZ_A2392	Sample_MostAgg	1917.39
CZ_C2122	Sample_MostAgg	627.45
CZ_A2192	Sample_MostAgg	538.35
CZ_K1012	Sample_MostAgg	452.38
CZ_C2102	Sample_MostAgg	616.26
CZ_A2342	Sample_MostAgg	253.44
CZ_H2122	Sample_MostAgg	583.23
CZ_E2082	Sample_MostAgg	1362.7
CZ_D2172	Sample_MostAgg	1224.27
CZ_B1022	Sample_MostAgg	1047.21
CZ_D2102	Sample_MostAgg	560.9
CZ_E2182	Sample_MostAgg	289.4
CZ_C2142	Sample_MostAgg	675.47
CZ_A2382	Sample_MostAgg	318.25
CZ_A2352	Sample_MostAgg	646.92
CZ_D2062	Sample_MostAgg	1398.82
CZ_C2282	Sample_MostAgg	904.25
CZ_H2042	Sample_MostAgg	490.96
CZ_G2052	Sample_MostAgg	690.81
CZ_J2032	Sample_MostAgg	423.96
CZ_A1042	Sample_MostAgg	1740.74
CZ_A2142	Sample_MostAgg	834.21
CZ_A2292	Sample_MostAgg	191.68
CZ_D2052	Sample_MostAgg	593.02
CZ_C2192	Sample_MostAgg	419.46
CZ_J2072	Sample_MostAgg	309.44
CZ_G2062	Sample_MostAgg	786.54
CZ_C2092	Sample_MostAgg	342.51
CZ_B2032	Sample_MostAgg	772.31
CZ_A2252	Sample_MostAgg	719.32
CZ_B2072	Sample_MostAgg	608.8
CZ_A2242	Sample_MostAgg	603.09
CZ_C2082	Sample_MostAgg	619.99
CZ_D2152	Sample_MostAgg	781.39
CZ_K2052	Sample_MostAgg	617.39
CZ_G2072	Sample_MostAgg	764.28
CZ_C2294	Sample_MostAgg	1958.25
CZ_D1034	Sample_MostAgg	1047
CZ_C2254	Sample_MostAgg	1648.7
CZ_A2184	Sample_MostAgg	297.04
CZ_D2088	Sample_MostAgg	773.91
CZ_E2258	Sample_MostAgg	686.96
CZ_A2888	Sample_MostAgg	1855.07
CZ_K2116	Sample_Agg	267.84
CZ_K2126	Sample_Agg	142.69
CZ_K2186	Sample_Agg	103.51
CZ_A2316	Sample_Agg	305.61
CZ_A2266	Sample_Agg	669.23
CZ_K1026	Sample_Agg	933.89
CZ_E2035	Sample_Agg	264.83
CZ_A2139	Sample_Agg	154.3
CZ_C2261	Sample_Agg	161.4
CZ_E2171	Sample_Agg	506.37
CZ_D2111	Sample_Agg	267.23
CZ_E2131	Sample_Agg	534.4
CZ_A2271	Sample_Agg	827.56
CZ_K2041	Sample_Agg	330.91
CZ_E2191	Sample_Agg	246.77
CZ_H2091	Sample_Agg	293.14
CZ_J2051	Sample_Agg	463.81
CZ_B2121	Sample_Agg	220.69
CZ_D2261	Sample_Agg	70.18
CZ_D1021	Sample_Agg	1062.95
CZ_K2141	Sample_Agg	744.11
CZ_B2081	Sample_Agg	289
CZ_B1011	Sample_Agg	491.06
CZ_A4691	Sample_Agg	2507.02
CZ_G2081	Sample_Agg	559.15
CZ_A2111	Sample_Agg	405.02
CZ_G2091	Sample_Agg	241.33
CZ_K2081	Sample_Agg	247.12
CZ_A2301	Sample_Agg	838.63
CZ_A2371	Sample_Agg	313.33
CZ_K2031	Sample_Agg	47.27
CZ_C2241	Sample_Agg	469.99
CZ_D2221	Sample_Agg	1245.39
CZ_D2191	Sample_Agg	1022.06
CZ_K2161	Sample_Agg	212.2
CZ_F2151	Sample_Agg	399.23
CZ_H2101	Sample_Agg	218.49
CZ_E2061	Sample_Agg	761.55
CZ_C2311	Sample_Agg	124.56
CZ_J2011	Sample_Agg	301.45
CZ_A2321	Sample_Agg	101.71
CZ_A5711	Sample_Agg	1331.81
CZ_J2081	Sample_Agg	175.24
CZ_B2041	Sample_Agg	916.77
CZ_K2191	Sample_Agg	196.03
CZ_C2211	Sample_Agg	503.26
CZ_F2061	Sample_Agg	90.96
CZ_F2101	Sample_Agg	499.25
CZ_E2101	Sample_Agg	797.75
CZ_D5251	Sample_Agg	1082.78
CZ_H1011	Sample_Agg	442.51
CZ_E1021	Sample_Agg	651.03
CZ_D2071	Sample_Agg	255.36
CZ_C2221	Sample_Agg	260.95
CZ_E2121	Sample_Agg	128.46
CZ_K2221	Sample_Agg	269.22
CZ_C5351	Sample_Agg	1095.55
CZ_G2101	Sample_Agg	696.9
CZ_E2161	Sample_Agg	188.94
CZ_A2461	Sample_Agg	287.72
CZ_H2081	Sample_Agg	86.74
CZ_C2201	Sample_Agg	935.1
CZ_A2231	Sample_Agg	532.93
CZ_H2051	Sample_Agg	349.57
CZ_K2151	Sample_Agg	358.07
CZ_J2091	Sample_Agg	188.47
CZ_A2491	Sample_Agg	218.13
CZ_F2191	Sample_Agg	442.11
CZ_F2081	Sample_Agg	214.58
CZ_H2111	Sample_Agg	143.05
CZ_J2161	Sample_Agg	457.89
CZ_J1131	Sample_Agg	427.08
CZ_J2061	Sample_Agg	508.3
CZ_F2091	Sample_Agg	225.11
CZ_F2121	Sample_Agg	395.59
CZ_C1061	Sample_Agg	1254.17
CZ_B2051	Sample_Agg	143.38
CZ_G2041	Sample_Agg	840.47
CZ_F2041	Sample_Agg	690.71
CZ_B2111	Sample_Agg	225.32
CZ_F2141	Sample_Agg	608.86
CZ_F2131	Sample_Agg	956.73
CZ_F1021	Sample_Agg	1160.49
CZ_C2321	Sample_Agg	120.96
CZ_C2161	Sample_Agg	177.25
CZ_F2031	Sample_Agg	239.85
CZ_D2161	Sample_Agg	674.04
CZ_A2761	Sample_Agg	296.58
CZ_A1661	Sample_Agg	2212.7
CZ_H2151	Sample_Agg	0
CZ_B2091	Sample_Agg	330.53
CZ_A5701	Sample_Agg	2074.37
CZ_G2121	Sample_Agg	66.67
CZ_G1021	Sample_Agg	1007.06
CZ_A2161	Sample_Agg	630.74
CZ_B2061	Sample_Agg	246.38
CZ_H2071	Sample_Agg	208.03
CZ_C2181	Sample_Agg	286.92
CZ_H2031	Sample_Agg	342.58
CZ_K2131	Sample_Agg	267.1
CZ_E2111	Sample_Agg	307.13
CZ_K2171	Sample_Agg	346.53
CZ_A2281	Sample_Agg	186.58
CZ_C2301	Sample_Agg	122.7
CZ_C2231	Sample_Agg	297.71
CZ_E2091	Sample_Agg	339.7
CZ_E2051	Sample_Agg	385.74
CZ_C2331	Sample_Agg	629.42
CZ_K2061	Sample_Agg	262.37
CZ_A2171	Sample_Agg	372.3
CZ_J2101	Sample_Agg	497.84
CZ_E2041	Sample_Agg	631.73
CZ_G2031	Sample_Agg	427.42
CZ_B2101	Sample_Agg	315.33
CZ_B2181	Sample_Agg	15.79
CZ_J2151	Sample_Agg	445.61
CZ_A1023	Sample_Agg	527.6
CZ_H1023	Sample_Agg	171.6
CZ_D6208	Sample_Agg	168.42
CZ_E2228	Sample_Agg	3.51
CZ_C2348	Sample_Agg	112.28
CZ_C6038	Sample_Agg	73.68
CZ_G2138	Sample_Agg	138.6
CZ_A2017	Sample_Agg	273.02
CZ_D2187	Sample_Agg	271.24
CZ_J2027	Sample_Agg	771.15
CZ_A2127	Sample_Agg	513.19
CZ_C1072	Sample_Agg	688.17
CZ_K2102	Sample_Agg	180.69
CZ_D2142	Sample_Agg	289.81
CZ_F2072	Sample_Agg	88.75
CZ_E2142	Sample_Agg	551.63
CZ_A2332	Sample_Agg	135.09
CZ_D2132	Sample_Agg	845.78
CZ_F2112	Sample_Agg	545.79
CZ_H2062	Sample_Agg	108.43
CZ_F2052	Sample_Agg	494.63
CZ_D2092	Sample_Agg	294.94
CZ_A2362	Sample_Agg	242.64
CZ_C2272	Sample_Agg	811.32
CZ_A2092	Sample_Agg	1140.72
CZ_C2132	Sample_Agg	132.6
CZ_C2172	Sample_Agg	241.38
CZ_D2122	Sample_Agg	649.48
CZ_C2112	Sample_Agg	470.12
CZ_F2162	Sample_Agg	554.11
CZ_K2092	Sample_Agg	366.29
CZ_E2152	Sample_Agg	440.74
CZ_E2072	Sample_Agg	296.04
CZ_A2392	Sample_Agg	1118.11
CZ_C2122	Sample_Agg	376.8
CZ_A2192	Sample_Agg	313.94
CZ_K1012	Sample_Agg	273.81
CZ_C2102	Sample_Agg	370.08
CZ_A2342	Sample_Agg	147.79
CZ_H2122	Sample_Agg	353
CZ_E2082	Sample_Agg	824.79
CZ_D2172	Sample_Agg	728.78
CZ_B1022	Sample_Agg	633.84
CZ_D2102	Sample_Agg	333.89
CZ_E2182	Sample_Agg	175.17
CZ_C2142	Sample_Agg	405.64
CZ_A2382	Sample_Agg	185.59
CZ_A2352	Sample_Agg	377.25
CZ_D2062	Sample_Agg	832.69
CZ_C2282	Sample_Agg	543.03
CZ_H2042	Sample_Agg	297.16
CZ_G2052	Sample_Agg	418.12
CZ_J2032	Sample_Agg	256.61
CZ_A1042	Sample_Agg	1015.1
CZ_A2142	Sample_Agg	486.46
CZ_A2292	Sample_Agg	111.78
CZ_D2052	Sample_Agg	353.01
CZ_C2192	Sample_Agg	251.9
CZ_J2072	Sample_Agg	187.29
CZ_G2062	Sample_Agg	476.07
CZ_C2092	Sample_Agg	205.69
CZ_B2032	Sample_Agg	467.45
CZ_A2252	Sample_Agg	419.47
CZ_B2072	Sample_Agg	368.48
CZ_A2242	Sample_Agg	351.69
CZ_C2082	Sample_Agg	372.32
CZ_D2152	Sample_Agg	465.15
CZ_K2052	Sample_Agg	373.69
CZ_G2072	Sample_Agg	462.59
CZ_C2294	Sample_Agg	1175.98
CZ_D1034	Sample_Agg	623.26
CZ_C2254	Sample_Agg	990.09
CZ_A2184	Sample_Agg	173.22
CZ_D2088	Sample_Agg	468.42
CZ_E2258	Sample_Agg	415.79
CZ_A2888	Sample_Agg	1122.81

## Sheet: Codes
CZ_Facility code	Customer site
