# Supplementary material for: Designing an optimized diagnostic network to improve access to TB diagnosis and treatment in Lesotho
Source: PLoS One. 2020 Jun 3;15(6):e0233620. doi: 10.1371/journal.pone.0233620 (PMC7269260; doi:10.1371/journal.pone.0233620)
Supplement: S2 File — (XLSX) [file pone.0233620.s002.xlsx]

## Sheet: Sites
B. Facility List for Existing and Potential Sites, Lesotho TB diagnostic network
FacilityName	FacilityCode	Facility_Type	District	FacilityLevel	Type	Latitude	Longitude	Public_Private	Organization	Ownership	Services offered	No. GeneXpert	No. Microscopes
St James Mission Hospital	EF_K1026	General Hospital	Thaba Tseka	Level 1	Existing Site	-29.4604	28.2726	Private_NonProfit	Private	Anglican Church	GeneXpert, Microscope	1	1
National TB Reference Laboratory	EF_A7001	Reference Lab	Maseru	Level 3	Existing Site	-29.3449	27.5277	Public	Public	Government of Lesotho (GOL)	GeneXpert, Microscopy, Culture and DST, LPA	1	1
Ahf Art Clinic	EF_A2551	Health Centers	Maseru	Level 1	Existing Site	-29.3261	27.4869	Public	Public	GOL/Millenium Challenge Corporation (MCC)	GeneXpert	1	0
Berea Govt Hospital	EF_D1021	General Hospital	Berea	Level 1	Existing Site	-29.1501	27.7557	Public	Public	GOL/Millenium Challenge Corporation (MCC)	GeneXpert, Microscope	2	1
Bobete H/C	EF_K2141	Health Centers	Thaba Tseka	Level 1	Existing Site	-29.4205	28.6633	Public	Public	GOL/Millenium Challenge Corporation (MCC)	Microscopy and Sample Collection	1	1
Botha-Bothe Govt Hospital	EF_B1011	General Hospital	Botha-Bothe	Level 1	Existing Site	-28.7636	28.2457	Public	Public	GOL/Millenium Challenge Corporation (MCC)	GeneXpert, Microscope	1	1
Katse H/C	EF_K2031	Health Centers	Thaba Tseka	Level 1	Existing Site	-29.3398	28.4836	Public	Public	GOL/Millenium Challenge Corporation (MCC)	Microscopy and Sample Collection	1	1
Lebakeng H/C	EF_H2101	Health Centers	Qachas-Nek	Level 1	Existing Site	-29.8895	28.6557	Public	Public	GOL/Millenium Challenge Corporation (MCC)	Microscopy and Sample Collection	1	1
Machabeng Hospital	EF_H1011	General Hospital	Qachas-Nek	Level 1	Existing Site	-30.113	28.6825	Public	Public	GOL/Millenium Challenge Corporation (MCC)	GeneXpert, Microscope	1	1
Mafeteng Govt Hospital	EF_E1021	General Hospital	Mafeteng	Level 2	Existing Site	-29.8078	27.2442	Public	Public	GOL/Millenium Challenge Corporation (MCC)	GeneXpert	2	4
Makoanyane Military Hosp	EF_A1051	General Hospital	Maseru	Level 1	Existing Site	-29.3418	27.5447	Public	Public	GOL/Millenium Challenge Corporation (MCC)	GeneXpert, Microscope	1	1
Maputsoe Filter H/C	EF_C5351	Filter Clinic	Leribe	Level 1	Existing Site	-28.95	27.9024	Public	Public	GOL/Millenium Challenge Corporation (MCC)	Microscopy and Sample Collection	1	1
Mohale H/C	EF_A2491	Health Centers	Maseru	Level 1	Existing Site	-29.4808	28.0583	Public	Public	GOL/Millenium Challenge Corporation (MCC)	Microscopy and Sample Collection	1	1
Mokhotlong Govt Hospital	EF_J1131	General Hospital	Mokhotlong	Level 1	Existing Site	-29.2885	29.076	Public	Public	GOL/Millenium Challenge Corporation (MCC)	GeneXpert, Microscope	1	1
Motebang Hospital	EF_C1061	General Hospital	Leribe	Level 2	Existing Site	-28.8756	28.0536	Public	Public	GOL/Millenium Challenge Corporation (MCC)	GeneXpert, Microscope	2	2
Nkau H/C	EF_F2141	Health Centers	Mohales Hoek	Level 1	Existing Site	-30.0304	28.201	Public	Public	GOL/Millenium Challenge Corporation (MCC)	Microscopy and Sample Collection	1	1
Nohana H/C	EF_F2131	Health Centers	Mohales Hoek	Level 1	Existing Site	-30.0685	27.8607	Public	Public	GOL/Millenium Challenge Corporation (MCC)	Microscopy and Sample Collection	1	1
Ntšekhe Hospital	EF_F1021	General Hospital	Mohales Hoek	Level 1	Existing Site	-30.1477	27.4807	Public	Public	GOL/Millenium Challenge Corporation (MCC)	GeneXpert, Microscope	2	1
Queen Elizabeth II H/C	EF_A1661	General Hospital	Maseru	Level 1	Existing Site	-29.3154	27.4877	Public	Public	GOL/Millenium Challenge Corporation (MCC)	GeneXpert	2	1
Quthing Govt Hospital	EF_G1021	General Hospital	Quthing	Level 1	Existing Site	-30.4004	27.6995	Public	Public	GOL/Millenium Challenge Corporation (MCC)	GeneXpert	1	1
Sehlaba-Thebe H/C	EF_H2031	Health Centers	Qachas-Nek	Level 1	Existing Site	-29.917	29.042	Public	Public	GOL/Millenium Challenge Corporation (MCC)	Microscopy and Sample Collection	1	1
Semonkong H/C	EF_A2281	Health Centers	Maseru	Level 1	Existing Site	-29.8405	28.0465	Public	Public	GOL/Millenium Challenge Corporation (MCC)	Microscopy and Sample Collection	1	1
Senkatana Clinic	EF_A2421	Health Centers	Maseru	Level 1	Existing Site	-29.4104	27.618	Public	Public	GOL/Millenium Challenge Corporation (MCC)	GeneXpert	2	1
Thabana-Morena H/C	EF_E2051	Health Centers	Mafeteng	Level 1	Existing Site	-29.9228	27.4255	Public	Public	GOL/Millenium Challenge Corporation (MCC)	Microscopy and Sample Collection	1	1
Tlhanyaku H/C	EF_J2101	Health Centers	Mokhotlong	Level 1	Existing Site	-29.0808	29.0768	Public	Public	GOL/Millenium Challenge Corporation (MCC)	Microscopy and Sample Collection	1	1
Scott Mission Hospital	EF_A1023	General Hospital	Maseru	Level 1	Existing Site	-29.6341	27.4982	Private_NonProfit	Private	Lesotho Evangelical Church	GeneXpert, Microscope	1	1
Tebellong Hospital	EF_H1023	General Hospital	Qachas-Nek	Level 1	Existing Site	-30.0442	28.4677	Private_NonProfit	Private	Lesotho Evangelical Church	GeneXpert, Microscope	1	1
Mapholaneng H/C	EF_J2027	Health Centers	Mokhotlong	Level 1	Existing Site	-29.2013	28.8632	Private_NonProfit	Private	Red Cross	Microscopy and Sample Collection	1	1
‘Mamohau Mission Hospital	EF_C1072	General Hospital	Leribe	Level 1	Existing Site	-29.1437	28.4812	Private_NonProfit	Private	Roman Catholic	GeneXpert, Microscope	1	1
Paray Mission Hospital	EF_K1012	General Hospital	Thaba Tseka	Level 1	Existing Site	-29.5138	28.5978	Private_NonProfit	Private	Roman Catholic	GeneXpert, Microscope	1	1
Seboche Hospital	EF_B1022	General Hospital	Botha-Bothe	Level 1	Existing Site	-28.6951	28.4106	Private_NonProfit	Private	Roman Catholic	GeneXpert, Microscope	1	1
St Josephs Hospital	EF_A1042	General Hospital	Maseru	Level 1	Existing Site	-29.4604	27.7323	Private_NonProfit	Private	Roman Catholic	GeneXpert, Microscope	1	1
St Matthews H/C	EF_G2062	Health Centers	Quthing	Level 1	Existing Site	-30.2663	27.8663	Private_NonProfit	Private	Roman Catholic	Sample Collection	1	0
Maluti Hospital	EF_D1034	General Hospital	Berea	Level 1	Existing Site	-29.1001	27.9551	Private_NonProfit	Private	Seventh Day Adventist	GeneXpert, Microscope	1	1
Leribe Teba Clinic	EF_C2428	Health Centers	Leribe	Level 1	Existing Site	-28.8734	28.0415	Private_NonProfit	Private	Private/Community	GeneXpert	1	0
Mafeteng Teba Clinic	EF_E2258	Health Centers	Mafeteng	Level 1	Existing Site	-29.8221	27.2432	Private_NonProfit	Private	Private/Community	GeneXpert	1	0
Maseru Teba Clinic	EF_A2888	Health Centers	Maseru	Level 1	Existing Site	-29.3035	27.4676	Private_NonProfit	Private	Private/Community	GeneXpert	1	0
Ha Lephoi H/C	PF_K2116	Health Centers	Thaba Tseka	Level 0	Potential Site	-29.7082	28.4309	Private_NonProfit	Private	Anglican Church	Sample Collection	0	0
Ha Popa H/C	PF_K2126	Health Centers	Thaba Tseka	Level 0	Potential Site	-29.6874	28.231	Private_NonProfit	Private	Anglican Church	Sample Collection	0	0
Mafa H/C	PF_K2186	Health Centers	Thaba Tseka	Level 0	Potential Site	-29.53	28.6	Private_NonProfit	Private	Anglican Church	Sample Collection	0	0
Marakabei H/C	PF_A2316	Health Centers	Maseru	Level 0	Potential Site	-29.5464	28.1467	Private_NonProfit	Private	Anglican Church	Sample Collection	0	0
St Barnabas H/C (Masite)	PF_A2266	Health Centers	Maseru	Level 0	Potential Site	-29.5746	27.4593	Private_NonProfit	Private	Anglican Church	Sample Collection	0	0
Mount Tabor H/C	PF_E2035	Health Centers	Mafeteng	Level 0	Potential Site	-29.9976	27.4428	Private_NonProfit	Private	Assemblies of God	Sample Collection	0	0
Matukeng H/C	PF_A2139	Health Centers	Maseru	Level 0	Potential Site	-29.4152	27.4788	Private_NonProfit	Private	Bible Convent	Sample Collection	0	0
Fobane H/C	PF_C2261	Health Centers	Leribe	Level 0	Potential Site	-29	28	Public	Public	Government of Lesotho (GOL)	Sample Collection	0	0
Kolo H/C	PF_E2171	Health Centers	Mafeteng	Level 0	Potential Site	-29.5966	27.322	Public	Public	Government of Lesotho (GOL)	Sample Collection	0	0
Lesotho Flying Doctors Clinic (LFDS)	PF_A2951	Health Centers	Maseru	Level 0	Potential Site	-29.3067	27.4991	Public	Public	Government of Lesotho (GOL)	Sample collection	0	0
Mapheleng H/C	PF_D2111	Health Centers	Berea	Level 0	Potential Site	-29.192	28.0772	Public	Public	Government of Lesotho (GOL)	Sample Collection	0	0
Matelile H/C	PF_E2131	Health Centers	Mafeteng	Level 0	Potential Site	-29.8035	27.5018	Public	Public	Government of Lesotho (GOL)	Sample Collection	0	0
Mofoka H/C	PF_A2271	Health Centers	Maseru	Level 0	Potential Site	-29.5069	27.6022	Public	Public	Government of Lesotho (GOL)	Sample Collection	0	0
Mohlanapeng H/C	PF_K2041	Health Centers	Thaba Tseka	Level 0	Potential Site	-29.5989	28.6698	Public	Public	Government of Lesotho (GOL)	Sample Collection	0	0
NSS Counselling Unit HTC Site	PF_A2911	Health Centers	Maseru	Level 0	Potential Site	-29.3117	27.4774	Public	Public	Government of Lesotho (GOL)	Sample Collection	0	0
Ribaneng H/C	PF_E2191	Health Centers	Mafeteng	Level 0	Potential Site	-29.8627	27.6502	Public	Public	Government of Lesotho (GOL)	Sample Collection	0	0
Sekake H/C	PF_H2091	Health Centers	Qachas-Nek	Level 0	Potential Site	-30.0536	28.3615	Public	Public	Government of Lesotho (GOL)	Sample Collection	0	0
‘Malefiloane H/C	PF_J2051	Health Centers	Mokhotlong	Level 0	Potential Site	-29.3375	29.1786	Public	Public	GOL/Millenium Challenge Corporation (MCC)	Sample Collection	0	0
‘Muela Site H/C	PF_B2121	Health Centers	Botha-Bothe	Level 0	Potential Site	-28.7802	28.4662	Public	Public	GOL/Millenium Challenge Corporation (MCC)	Sample Collection	0	0
Berea Correctional Services HC	PF_D2261	Health Centers	Berea	Level 0	Potential Site	-29.1477	27.7401	Public	Public	GOL/Millenium Challenge Corporation (MCC)	Sample Collection	0	0
Boiketsiso H/C	PF_B2081	Health Centers	Botha-Bothe	Level 0	Potential Site	-28.6198	28.6074	Public	Public	GOL/Millenium Challenge Corporation (MCC)	Sample Collection	0	0
Botha-Bothe Correctional Services HC	PF_B2201	Health Centers	Botha-Bothe	Level 0	Potential Site	-28.77	28.25	Public	Public	GOL/Millenium Challenge Corporation (MCC)	Sample Collection	0	0
Bots'abelo Leprosy Hospital	PF_A4691	Specific/Specialised Hospital	Maseru	Level 0	Potential Site	-29.3371	27.5283	Public	Public	GOL/Millenium Challenge Corporation (MCC)	Sample Collection	0	0
Dilli-Dilli H/C	PF_G2081	Health Centers	Quthing	Level 0	Potential Site	-30.5324	27.6945	Public	Public	GOL/Millenium Challenge Corporation (MCC)	Sample Collection	0	0
Domicilliary H/C	PF_A2111	Health Centers	Maseru	Level 0	Potential Site	-29.2932	27.496	Public	Public	GOL/Millenium Challenge Corporation (MCC)	Sample Collection	0	0
Ha Makoae H/C	PF_G2091	Health Centers	Quthing	Level 0	Potential Site	-30.2781	28.0517	Public	Public	GOL/Millenium Challenge Corporation (MCC)	Sample Collection	0	0
Ha Mokoto H/C	PF_K2081	Health Centers	Thaba Tseka	Level 0	Potential Site	-29.6874	28.231	Public	Public	GOL/Millenium Challenge Corporation (MCC)	Sample Collection	0	0
Ha Seng H/C	PF_A2301	Health Centers	Maseru	Level 0	Potential Site	-29.7531	28.1363	Public	Public	GOL/Millenium Challenge Corporation (MCC)	Sample Collection	0	0
Ha-Tlali H/C	PF_A2371	Health Centers	Maseru	Level 0	Potential Site	-29.6025	27.7206	Public	Public	GOL/Millenium Challenge Corporation (MCC)	Sample Collection	0	0
Health Division	PF_K2231	Health centers	Thaba Tseka	Level 0	Potential Site	-29.5178	28.605	Public	Public	GOL/Millenium Challenge Corporation (MCC)	Sample collection	0	0
Khabo H/C	PF_C2241	Health Centers	Leribe	Level 0	Potential Site	-28.8574	28.2602	Public	Public	GOL/Millenium Challenge Corporation (MCC)	Sample Collection	0	0
Khubetsoana H/C	PF_D2221	Health Centers	Berea	Level 0	Potential Site	-29.2839	27.5225	Public	Public	GOL/Millenium Challenge Corporation (MCC)	Sample Collection	0	0
Koali H/C	PF_D2191	Health Centers	Berea	Level 0	Potential Site	-29.2085	27.772	Public	Public	GOL/Millenium Challenge Corporation (MCC)	Sample Collection	0	0
Kolberg/Khohlontšo	PF_K2161	Health Centers	Thaba Tseka	Level 0	Potential Site	-29.3778	28.5013	Public	Public	GOL/Millenium Challenge Corporation (MCC)	Sample Collection	0	0
Kuebunyane H/C	PF_F2151	Health Centers	Mohales Hoek	Level 0	Potential Site	-29.8774	28.3602	Public	Public	GOL/Millenium Challenge Corporation (MCC)	Sample Collection	0	0
LCS (Lesotho Correctional Services)	PF_A2F01	Health Centers	Maseru	Level 0	Potential Site	-29.3199	27.4807	Public	Public	GOL/Millenium Challenge Corporation (MCC)	Sample collection	0	0
LCS (Lesotho Correctional Services)	PF_C2471	Health centers	Leribe	Level 0	Potential Site	-28.8651	28.0449	Public	Public	GOL/Millenium Challenge Corporation (MCC)	Sample collection	0	0
LCS (Lesotho Correctional Services)	PF_D2311	Health centers	Berea	Level 0	Potential Site	-29.1424	27.7368	Public	Public	GOL/Millenium Challenge Corporation (MCC)	Sample collection	0	0
LCS (Lesotho Correctional Services)	PF_F2231	Health centers	Mohales Hoek	Level 0	Potential Site	-30.1628	27.4738	Public	Public	GOL/Millenium Challenge Corporation (MCC)	Sample collection	0	0
Leco-Op H/C	PF_E2061	Health Centers	Mafeteng	Level 0	Potential Site	-29.8301	27.2429	Public	Public	GOL/Millenium Challenge Corporation (MCC)	Sample Collection	0	0
Lejone H/C	PF_C2311	Health Centers	Leribe	Level 0	Potential Site	-29.103	28.5042	Public	Public	GOL/Millenium Challenge Corporation (MCC)	Sample Collection	0	0
Leribe Correctional Services H/C	PF_C2051	Health Centers	Leribe	Level 0	Potential Site	-28.8688	28.0545	Public	Public	GOL/Millenium Challenge Corporation (MCC)	Sample Collection	0	0
Libibing H/C	PF_J2011	Health Centers	Mokhotlong	Level 0	Potential Site	-29.3727	28.9952	Public	Public	GOL/Millenium Challenge Corporation (MCC)	Sample Collection	0	0
Likalaneng H/C	PF_A2321	Health Centers	Maseru	Level 0	Potential Site	-29.4685	28.0381	Public	Public	GOL/Millenium Challenge Corporation (MCC)	Sample Collection	0	0
Likotsi Filter Clinic	PF_A5711	Filter Clinic	Maseru	Level 0	Potential Site	-29.3686	27.4675	Public	Public	GOL/Millenium Challenge Corporation (MCC)	Sample Collection	0	0
Likotsi H/C	PF_A2061	Health Centers	Maseru	Level 0	Potential Site	-29.3686	27.4675	Public	Public	GOL/Millenium Challenge Corporation (MCC)	Sample Collection	0	0
Linakaneng H/C	PF_J2081	Health Centers	Mokhotlong	Level 0	Potential Site	-29.4881	28.9332	Public	Public	GOL/Millenium Challenge Corporation (MCC)	Sample Collection	0	0
Linakeng (BB) H/C	PF_B2041	Health Centers	Botha-Bothe	Level 0	Potential Site	-28.7813	28.3641	Public	Public	GOL/Millenium Challenge Corporation (MCC)	Sample Collection	0	0
Linakeng H/C (TT)	PF_K2191	Health Centers	Thaba Tseka	Level 0	Potential Site	-29.5138	28.5978	Public	Public	GOL/Millenium Challenge Corporation (MCC)	Sample Collection	0	0
Linotsing H/C	PF_C2211	Health Centers	Leribe	Level 0	Potential Site	-28.9352	28.0133	Public	Public	GOL/Millenium Challenge Corporation (MCC)	Sample Collection	0	0
Liphiring H/C	PF_F2061	Health Centers	Mohales Hoek	Level 0	Potential Site	-30.141	27.3318	Public	Public	GOL/Millenium Challenge Corporation (MCC)	Sample Collection	0	0
Lithipeng H/C	PF_F2101	Health Centers	Mohales Hoek	Level 0	Potential Site	-30.3094	27.6995	Public	Public	GOL/Millenium Challenge Corporation (MCC)	Sample Collection	0	0
Litšoeneng H/C	PF_E2101	Health Centers	Mafeteng	Level 0	Potential Site	-29.6718	27.0772	Public	Public	GOL/Millenium Challenge Corporation (MCC)	Sample Collection	0	0
Mabote Filter Clinic H/C	PF_D5251	Filter Clinic	Berea	Level 0	Potential Site	-29.2943	27.6009	Public	Public	GOL/Millenium Challenge Corporation (MCC)	Sample Collection	0	0
Mahlatsa H/C	PF_D2071	Health Centers	Berea	Level 0	Potential Site	-29.1721	27.9527	Public	Public	GOL/Millenium Challenge Corporation (MCC)	Sample Collection	0	0
Mahobong H/C	PF_C2221	Health Centers	Leribe	Level 0	Potential Site	-28.9279	28.1606	Public	Public	GOL/Millenium Challenge Corporation (MCC)	Sample Collection	0	0
Malea-Lea H/C	PF_E2121	Health Centers	Mafeteng	Level 0	Potential Site	-29.8312	27.5933	Public	Public	GOL/Millenium Challenge Corporation (MCC)	Sample Collection	0	0
Manamaneng HC	PF_K2221	Health Centers	Thaba Tseka	Level 0	Potential Site	-29.5494	28.9803	Public	Public	GOL/Millenium Challenge Corporation (MCC)	Sample collection	0	0
Maqokho H/C	PF_G2101	Health Centers	Quthing	Level 0	Potential Site	-30.1447	27.9676	Public	Public	GOL/Millenium Challenge Corporation (MCC)	Sample Collection	0	0
Masemouse H/C	PF_E2161	Health Centers	Mafeteng	Level 0	Potential Site	-29.9374	27.6541	Public	Public	GOL/Millenium Challenge Corporation (MCC)	Sample Collection	0	0
Maseru Correctional Services H/C	PF_A2461	Health Centers	Maseru	Level 0	Potential Site	-29.3199	27.4807	Public	Public	GOL/Millenium Challenge Corporation (MCC)	Sample Collection	0	0
Matebeng H/C	PF_H2081	Health Centers	Qachas-Nek	Level 0	Potential Site	-29.817	28.8151	Public	Public	GOL/Millenium Challenge Corporation (MCC)	Sample Collection	0	0
Matlameng H/C	PF_C2201	Health Centers	Leribe	Level 0	Potential Site	-28.9698	28.3144	Public	Public	GOL/Millenium Challenge Corporation (MCC)	Sample Collection	0	0
Matsieng H/C	PF_A2231	Health Centers	Maseru	Level 0	Potential Site	-29.6142	27.5736	Public	Public	GOL/Millenium Challenge Corporation (MCC)	Sample Collection	0	0
Melikane H/C	PF_H2051	Health Centers	Qachas-Nek	Level 0	Potential Site	-29.9701	28.7399	Public	Public	GOL/Millenium Challenge Corporation (MCC)	Sample Collection	0	0
Methalaneng H/C	PF_K2151	Health Centers	Thaba Tseka	Level 0	Potential Site	-29.7087	28.299	Public	Public	GOL/Millenium Challenge Corporation (MCC)	Sample Collection	0	0
Moeketsane H/C	PF_J2091	Health Centers	Mokhotlong	Level 0	Potential Site	-29.4358	28.8762	Public	Public	GOL/Millenium Challenge Corporation (MCC)	Sample Collection	0	0
Mohale’s Hoek Correctional Services Clinic	PF_F2191	Health Centers	Mohales Hoek	Level 0	Potential Site	-30.1751	27.5626	Public	Public	GOL/Millenium Challenge Corporation (MCC)	Sample Collection	0	0
Mohalinyane H/C	PF_F2081	Health Centers	Mohales Hoek	Level 0	Potential Site	-30.0261	27.31	Public	Public	GOL/Millenium Challenge Corporation (MCC)	Sample Collection	0	0
Mohlapiso H/C	PF_H2111	Health Centers	Qachas-Nek	Level 0	Potential Site	-30.0438	28.6066	Public	Public	GOL/Millenium Challenge Corporation (MCC)	Sample Collection	0	0
Mohlomi Mental Hospital	PF_A4681	Specific/Specialised Hospital	Maseru	Level 0	Potential Site	-29.344	27.5338	Public	Public	GOL/Millenium Challenge Corporation (MCC)	Sample Collection	0	0
Mokhotlong Correctional Services HC	PF_J2161	Health Centers	Mokhotlong	Level 0	Potential Site	-29.2813	29.0608	Public	Public	GOL/Millenium Challenge Corporation (MCC)	Microscopy and Sample Collection	0	0
Molikaliko H/C	PF_J2061	Health Centers	Mokhotlong	Level 0	Potential Site	-29.146	28.9687	Public	Public	GOL/Millenium Challenge Corporation (MCC)	Sample Collection	0	0
Mootsinyane H/C	PF_F2091	Health Centers	Mohales Hoek	Level 0	Potential Site	-30.1751	27.5626	Public	Public	GOL/Millenium Challenge Corporation (MCC)	Sample Collection	0	0
Morifi H/C	PF_F2121	Health Centers	Mohales Hoek	Level 0	Potential Site	-30.2586	27.4131	Public	Public	GOL/Millenium Challenge Corporation (MCC)	Sample Collection	0	0
Motete H/C	PF_B2051	Health Centers	Botha-Bothe	Level 0	Potential Site	-28.9649	28.5978	Public	Public	GOL/Millenium Challenge Corporation (MCC)	Sample Collection	0	0
Mphaki H/C	PF_G2041	Health Centers	Quthing	Level 0	Potential Site	-30.1847	28.1302	Public	Public	GOL/Millenium Challenge Corporation (MCC)	Sample Collection	0	0
Mpharane H/C	PF_F2041	Health Centers	Mohales Hoek	Level 0	Potential Site	-30.0083	27.579	Public	Public	GOL/Millenium Challenge Corporation (MCC)	Sample Collection	0	0
Ngoajane/Khatibe H/C	PF_B2111	Health Centers	Botha-Bothe	Level 0	Potential Site	-28.6819	28.4618	Public	Public	GOL/Millenium Challenge Corporation (MCC)	Sample Collection	0	0
Palama H/C	PF_C2321	Health Centers	Leribe	Level 0	Potential Site	-29.1715	28.616	Public	Public	GOL/Millenium Challenge Corporation (MCC)	Sample Collection	0	0
Peka H/C	PF_C2161	Health Centers	Leribe	Level 0	Potential Site	-28.966	27.7626	Public	Public	GOL/Millenium Challenge Corporation (MCC)	Sample Collection	0	0
Phamong H/C	PF_F2031	Health Centers	Mohales Hoek	Level 0	Potential Site	-30.2538	27.8083	Public	Public	GOL/Millenium Challenge Corporation (MCC)	Sample Collection	0	0
Pilot H/C	PF_D2161	Health Centers	Berea	Level 0	Potential Site	-29.214	27.8608	Public	Public	GOL/Millenium Challenge Corporation (MCC)	Sample Collection	0	0
Pshatlella H/C	PF_A2761	Health Centers	Maseru	Level 0	Potential Site	-29.4905	27.5212	Public	Public	GOL/Millenium Challenge Corporation (MCC)	Sample Collection	0	0
Qacha's Nek Correctional Services HC	PF_H2151	Health Centers	Qachas-Nek	Level 0	Potential Site	-30.1227	28.693	Public	Public	GOL/Millenium Challenge Corporation (MCC)	Sample Collection	0	0
Qholaqhoe H/C (Makhunoane)	PF_B2091	Health Centers	Botha-Bothe	Level 0	Potential Site	-28.644	28.4509	Public	Public	GOL/Millenium Challenge Corporation (MCC)	Sample Collection	0	0
Qoaling Filter H/C	PF_A5701	Filter Clinic	Maseru	Level 0	Potential Site	-29.3424	27.4933	Public	Public	GOL/Millenium Challenge Corporation (MCC)	Sample Collection	0	0
Quthing Correctional Services HC	PF_G2121	Health Centers	Quthing	Level 0	Potential Site	-30.4065	27.7042	Public	Public	GOL/Millenium Challenge Corporation (MCC)	Sample Collection	0	0
R.L.D.F. H/C	PF_A2161	Health Centers	Maseru	Level 0	Potential Site	-29.323	27.4633	Public	Public	GOL/Millenium Challenge Corporation (MCC)	Sample Collection	0	0
Rampai H/C	PF_B2061	Health Centers	Botha-Bothe	Level 0	Potential Site	-29.0096	28.5081	Public	Public	GOL/Millenium Challenge Corporation (MCC)	Sample Collection	0	0
Rankakala H/C	PF_H2071	Health Centers	Qachas-Nek	Level 0	Potential Site	-30.0584	28.8017	Public	Public	GOL/Millenium Challenge Corporation (MCC)	Sample Collection	0	0
Seetsa H/C	PF_C2181	Health Centers	Leribe	Level 0	Potential Site	-28.9135	28.2085	Public	Public	GOL/Millenium Challenge Corporation (MCC)	Sample Collection	0	0
Sehong-Hong H/C	PF_K2131	Health Centers	Thaba Tseka	Level 0	Potential Site	-29.7213	28.7623	Public	Public	GOL/Millenium Challenge Corporation (MCC)	Sample Collection	0	0
Sekameng H/C	PF_E2111	Health Centers	Mafeteng	Level 0	Potential Site	-29.5815	27.2622	Public	Public	GOL/Millenium Challenge Corporation (MCC)	Sample Collection	0	0
Semenanyana H/C	PF_K2171	Health Centers	Thaba Tseka	Level 0	Potential Site	-29.3377	28.6847	Public	Public	GOL/Millenium Challenge Corporation (MCC)	Sample Collection	0	0
Sepinare H/C	PF_C2301	Health Centers	Leribe	Level 0	Potential Site	-29.3165	28.4859	Public	Public	GOL/Millenium Challenge Corporation (MCC)	Sample Collection	0	0
Seshote H/C	PF_C2231	Health Centers	Leribe	Level 0	Potential Site	-29.2708	28.5538	Public	Public	GOL/Millenium Challenge Corporation (MCC)	Sample Collection	0	0
Thaba Tšoeu H/C	PF_E2091	Health Centers	Mafeteng	Level 0	Potential Site	-29.7751	27.4193	Public	Public	GOL/Millenium Challenge Corporation (MCC)	Sample Collection	0	0
Thaba-Phatśoa H/C	PF_C2331	Health Centers	Leribe	Level 0	Potential Site	-28.9881	28.1403	Public	Public	GOL/Millenium Challenge Corporation (MCC)	Sample Collection	0	0
Thaba-Tseka Correctional Services HC	PF_K2201	Health Centers	Thaba Tseka	Level 0	Potential Site	-29.5167	28.6187	Public	Public	GOL/Millenium Challenge Corporation (MCC)	Sample Collection	0	0
Thaba-Tseka H/C	PF_K2061	Health Centers	Thaba Tseka	Level 0	Potential Site	-29.508	28.5903	Public	Public	GOL/Millenium Challenge Corporation (MCC)	Sample Collection	0	0
Thamae H/C	PF_A2171	Health Centers	Maseru	Level 0	Potential Site	-29.3304	27.4882	Public	Public	GOL/Millenium Challenge Corporation (MCC)	Sample Collection	0	0
Tšakholo H/C	PF_E2041	Health Centers	Mafeteng	Level 0	Potential Site	-29.6542	27.1704	Public	Public	GOL/Millenium Challenge Corporation (MCC)	Sample Collection	0	0
Tsatsane H/C	PF_G2031	Health Centers	Quthing	Level 0	Potential Site	-30.4061	27.9658	Public	Public	GOL/Millenium Challenge Corporation (MCC)	Sample Collection	0	0
Tsime H/C	PF_B2101	Health Centers	Botha-Bothe	Level 0	Potential Site	-28.7963	28.4231	Public	Public	GOL/Millenium Challenge Corporation (MCC)	Sample Collection	0	0
Botha-Bothe Baylor Clinic	PF_B2181	Health Centers	Botha-Bothe	Level 0	Potential Site	-28.7636	28.2457	Public	Public	GOL/Public Private Mix (PPM)	Sample Collection	0	0
Leribe Baylor Clinic	PF_C2381	Health Centers	Leribe	Level 0	Potential Site	-28.8716	28.0498	Public	Public	GOL/Public Private Mix (PPM)	Sample collection	0	0
Maseru Children Center Of Exellence (Baylor)	PF_A2411	Health Centers	Maseru	Level 0	Potential Site	-29.3454	27.5268	Public	Public	GOL/Public Private Mix (PPM)	Sample Collection	0	0
Mohale's Hoek Baylor Clinic	PF_F2201	Health Centers	Mohales Hoek	Level 0	Potential Site	-30.1497	27.4794	Public	Public	GOL/Public Private Mix (PPM)	Sample Collection	0	0
Mokhotlong Baylor Clinic	PF_J2151	Health Centers	Mokhotlong	Level 0	Potential Site	-29.2885	29.076	Public	Public	GOL/Public Private Mix (PPM)	Sample collection	0	0
Qacha's Nek Baylor Clinic	PF_H2141	Health Centers	Qachas-Nek	Level 0	Potential Site	-3011190	28.6828	Public	Public	GOL/Public Private Mix (PPM)	Sample collection	0	0
‘Nelese H/C	PF_A2228	Health Centers	Maseru	Level 0	Potential Site	-29.3776	27.5569	Private_Profit	Private	Private/Community	Sample Collection	0	0
Bafokeng	PF_A2568	Health Centers	Maseru	Level 0	Potential Site	-29.339	27.4707	Private_Profit	Private	Private/Community	Sample Collection	0	0
Bathopele H/C	PF_A2458	Health Centers	Maseru	Level 0	Potential Site	-29.3101	27.5247	Private_Profit	Private	Private/Community	Sample Collection	0	0
Beautitude	PF_A2598	Health Centers	Maseru	Level 0	Potential Site	-29.3083	27.4916	Private_Profit	Private	Private/Community	Sample Collection	0	0
Berea Private	PF_D2018	Health Centers	Berea	Level 0	Potential Site	-29.1496	27.7424	Private_Profit	Private	Private/Community	Sample Collection	0	0
Boinyatso HC	PF_B2178	Health Centers	Botha-Bothe	Level 0	Potential Site	-28.782	28.465	Private_Profit	Private	Private/Community	Sample Collection	0	0
Bongani Leseli Nursing H/C	PF_A2608	Health Centers	Maseru	Level 0	Potential Site	-29.3451	27.4553	Private_Profit	Private	Private/Community	Sample Collection	0	0
Bophelong Private Clinic	PF_H2138	Health Centers	Qachas-Nek	Level 0	Potential Site	-30.1026	28.6708	Private_Profit	Private	Private/Community	Sample Collection	0	0
Carewell H/C	PF_A2078	Health Centers	Maseru	Level 0	Potential Site	-29.3141	27.5119	Private_Profit	Private	Private/Community	Sample Collection	0	0
Caselin Clinic	PF_A2618	Health Centers	Maseru	Level 0	Potential Site	-29.3222	27.5251	Private_Profit	Private	Private/Community	Sample Collection	0	0
Cehal Private Clinic	PF_D6208	Primary Hospital	Berea	Level 0	Potential Site	-29.1499	27.746	Private_Profit	Private	Private/Community	Sample Collection	0	0
Center For Equal Health Access Clinic	PF_C2028	Health Centers	Leribe	Level 0	Potential Site	-28.8759	28.0408	Private_Profit	Private	Private/Community	Sample Collection	0	0
Dr. Makoa	PF_E2228	Health Centers	Mafeteng	Level 0	Potential Site	-29.8224	27.2388	Private_Profit	Private	Private/Community	Sample Collection	0	0
Dual Clinic	PF_B2138	Health Centers	Botha-Bothe	Level 0	Potential Site	-28.7691	28.2478	Private_Profit	Private	Private/Community	Sample Collection	0	0
Ha Pita H/C	PF_A2638	Health Centers	Maseru	Level 0	Potential Site	-29.3677	27.5149	Private_Profit	Private	Private/Community	Sample Collection	0	0
Hanson (Private) Clinic	PF_G2018	Health Centers	Quthing	Level 0	Potential Site	-30.4	27.7	Private_Profit	Private	Private/Community	Sample Collection	0	0
Health Care H/C	PF_A2488	Health Centers	Maseru	Level 0	Potential Site	-29.3465	27.5182	Private_Profit	Private	Private/Community	Sample Collection	0	0
Jonson H/C	PF_C2048	Health Centers	Leribe	Level 0	Potential Site	-28.8718	28.0501	Private_Profit	Private	Private/Community	Sample Collection	0	0
Kao	PF_C2488	Health centers	Leribe	Level 0	Potential Site	-28.8016	28.5331	Private_Profit	Private	Private/Community	Sample collection	0	0
Katleho Clinic	PF_A2538	Health Centers	Maseru	Level 0	Potential Site	-29.3123	27.4996	Private_Profit	Private	Private/Community	Sample Collection	0	0
L&L Family Clinic	PF_A2658	Health Centers	Maseru	Level 0	Potential Site	-29.315	27.4997	Private_Profit	Private	Private/Community	Sample Collection	0	0
Lehlakeng Clinic	PF_A6508	Primary Hospital	Maseru	Level 0	Potential Site	-29.3129	27.4918	Private_Profit	Private	Private/Community	Sample Collection	0	0
Leqele H/C	PF_A2478	Health Centers	Maseru	Level 0	Potential Site	-29.3587	27.5565	Private_Profit	Private	Private/Community	Sample Collection	0	0
Leribe PSI Clinic	PF_C2418	Health Centers	Leribe	Level 0	Potential Site	-28.8749	28.0487	Private_Profit	Private	Private/Community	Sample Collection	0	0
Leseli (Private)	PF_B2158	Health Centers	Botha-Bothe	Level 0	Potential Site	-28.77	28.25	Private_Profit	Private	Private/Community	Sample Collection	0	0
Leseli (Thabaneng) H/C	PF_E2208	Health Centers	Mafeteng	Level 0	Potential Site	-29.7969	27.2588	Private_Profit	Private	Private/Community	Sample Collection	0	0
Letšeng Diamond Mine Clinic	PF_J2128	Health Centers	Mokhotlong	Level 0	Potential Site	-29.0059	28.8595	Private_Profit	Private	Private/Community	Sample Collection	0	0
Lineo H/C	PF_G2118	Health Centers	Quthing	Level 0	Potential Site	-30.4063	27.7058	Private_Profit	Private	Private/Community	Sample Collection	0	0
Lipelaneng Clinic	PF_B2238	Health Centers	Botha-Bothe	Level 0	Potential Site	-28.7536	28.2582	Private_Profit	Private	Private/Community	Sample Collection	0	0
Lisemelo H/C	PF_F2018	Health Centers	Mohales Hoek	Level 0	Potential Site	-30.151	27.4804	Private_Profit	Private	Private/Community	Sample Collection	0	0
Mafeteng LPPA	PF_E2018	Health Centers	Mafeteng	Level 0	Potential Site	-29.8224	27.2388	Private_Profit	Private	Private/Community	Sample Collection	0	0
Mafeteng PSI Clinic	PF_E2248	Health Centers	Mafeteng	Level 0	Potential Site	-29.8375	27.2469	Private_Profit	Private	Private/Community	Sample Collection	0	0
Mafube H/C	PF_A2218	Health Centers	Maseru	Level 0	Potential Site	-29.3161	27.5183	Private_Profit	Private	Private/Community	Sample Collection	0	0
Mahlompho H/C	PF_A2208	Health Centers	Maseru	Level 0	Potential Site	-29.3109	27.5378	Private_Profit	Private	Private/Community	Sample Collection	0	0
Makhalanyane H/C	PF_A2448	Health Centers	Maseru	Level 0	Potential Site	-29.4104	27.618	Private_Profit	Private	Private/Community	Sample Collection	0	0
Manthati (Ha Seetsi) H/C	PF_E2218	Health Centers	Mafeteng	Level 0	Potential Site	-29.788	27.2696	Private_Profit	Private	Private/Community	Sample Collection	0	0
Masechaba H/C	PF_A2158	Health Centers	Maseru	Level 0	Potential Site	-29.3158	27.5095	Private_Profit	Private	Private/Community	Sample Collection	0	0
Maseru Privite Hospital	PF_A1038	General Hospital	Maseru	Level 0	Potential Site	-29.3493	27.45	Private_Profit	Private	Private/Community	GeneXpert, Microscope	0	1
Maseru PSI Clinic	PF_A2878	Health Centers	Maseru	Level 0	Potential Site	-29.3135	27.4967	Private_Profit	Private	Private/Community	Sample Collection	0	0
Masianokeng H/C	PF_A2108	Health Centers	Maseru	Level 0	Potential Site	-29.3953	27.5539	Private_Profit	Private	Private/Community	Sample Collection	0	0
Mbeya -T.Y. Private Clinic	PF_D2218	Health Centers	Berea	Level 0	Potential Site	-29.1499	27.746	Private_Profit	Private	Private/Community	Sample Collection	0	0
Medical Arts Clinic	PF_C2348	Health Centers	Leribe	Level 0	Potential Site	-28.95	27.9095	Private_Profit	Private	Private/Community	Sample Collection	0	0
Mohaleroe Private	PF_A2758	Health Centers	Maseru	Level 0	Potential Site	-29.3362	27.4838	Private_Profit	Private	Private/Community	Sample Collection	0	0
Mohale's Hoek PSI Clinic	PF_F2228	Health Centers	Mohales Hoek	Level 0	Potential Site	-30.154	27.4805	Private_Profit	Private	Private/Community	Sample Collection	0	0
Mohlakeng H/C	PF_A2008	Health Centers	Maseru	Level 0	Potential Site	-29.8192	27.246	Private_Profit	Private	Private/Community	Sample Collection	0	0
Mokhotlong Private clinic	PF_J2188	Health Centers	Mokhotlong	Level 0	Potential Site	-29.2876	29.0651	Private_Profit	Private	Private/Community	Sample collection	0	0
N.U.L. H/C	PF_A2408	Health Centers	Maseru	Level 0	Potential Site	-29.4468	27.725	Private_Profit	Private	Private/Community	Sample Collection	0	0
Naleli H/C	PF_J2118	Health Centers	Mokhotlong	Level 0	Potential Site	-29.2875	29.0647	Private_Profit	Private	Private/Community	Sample Collection	0	0
Osman (Private)	PF_B2168	Health Centers	Botha-Bothe	Level 0	Potential Site	-28.77	28.25	Private_Profit	Private	Private/Community	Sample Collection	0	0
Qomo-Qomong Clinic	PF_G2168	Health Centers	Quthing	Level 0	Potential Site	-30.4369	27.713	Private_Profit	Private	Private/Community	Sample Collection	0	0
Quthing LPPA Clinic	PF_G2148	Health Centers	Quthing	Level 0	Potential Site	-30.4073	27.7066	Private_Profit	Private	Private/Community	Sample collection	0	0
Selibeng Private Clinic	PF_F2178	Health Centers	Mohales Hoek	Level 0	Potential Site	-30.1503	27.4441	Private_Profit	Private	Private/Community	Sample Collection	0	0
Springfield H/C	PF_C2158	Health Centers	Leribe	Level 0	Potential Site	-28.95	27.9084	Private_Profit	Private	Private/Community	Sample Collection	0	0
Thusanang H/C	PF_B2148	Health Centers	Botha-Bothe	Level 0	Potential Site	-28.7676	28.2528	Private_Profit	Private	Private/Community	Sample Collection	0	0
Tšenola Private H/C (Mama's)	PF_D2248	Health Centers	Berea	Level 0	Potential Site	-29.3155	27.5285	Private_Profit	Private	Private/Community	Sample Collection	0	0
Willies Clinic	PF_D6048	Primary Hospital	Berea	Level 0	Potential Site	-29.2785	27.5291	Private_Profit	Private	Private/Community	Sample Collection	0	0
City Clinic	PF_A2628	Health Centers	Maseru	Level 0	Potential Site	-29.3765	27.4925	Private_Profit	Private	Private/Community	Sample Collection	0	0
Cure Med Clinic	PF_A2788	Health Centers	Maseru	Level 0	Potential Site	-29.3145	27.4853	Private_Profit	Private	Private/Community	Sample collection	0	0
Dr DN Ranoko (optometrist) Clinic	PF_C2018	Health Centers	Leribe	Level 0	Potential Site	-28.95	27.9019	Private_Profit	Private	Private/Community	Sample Collection	0	0
Dr Knight Clinic	PF_C6438	Primary Hospital	Leribe	Level 0	Potential Site	-28.8699	28.0591	Private_Profit	Private	Private/Community	Sample collection	0	0
Dr McPherson Clinic	PF_E2278	Health Centers	Mafeteng	Level 0	Potential Site	-29.8179	27.2469	Private_Profit	Private	Private/Community	Sample collection	0	0
Dr Molise Clinic	PF_D2298	Health Centers	Berea	Level 0	Potential Site	-29.1519	27.7427	Private_Profit	Private	Private/Community	Sample Collection	0	0
Dr Phelanyane Clinic	PF_C2448	Health Centers	Leribe	Level 0	Potential Site	-28.95	27.9035	Private_Profit	Private	Private/Community	Sample collection	0	0
Dr Rathebe Clinic	PF_E2268	Health Centers	Mafeteng	Level 0	Potential Site	-29.8205	27.2409	Private_Profit	Private	Private/Community	Sample collection	0	0
Healthy Lifestyle Clinic	PF_A2978	Health Centers	Maseru	Level 0	Potential Site	-29.3142	27.4938	Private_Profit	Private	Private/Community	Sample Collection	0	0
Hope/Seithati Family Health Clinic	PF_A2968	Health Centers	Maseru	Level 0	Potential Site	-29.3264	27.5089	Private_Profit	Private	Private/Community	Sample collection	0	0
Jesse Polyclinic	PF_C6038	Primary Hospital	Leribe	Level 0	Potential Site	-28.95	27.9	Private_Profit	Private	Private/Community	Microscopy and Sample Collection	0	1
Karabo Family Clinic	PF_A2648	Health Centers	Maseru	Level 0	Potential Site	-29.3173	27.4929	Private_Profit	Private	Private/Community	Sample Collection	0	0
Khanya Clinic	PF_A2798	Health Centers	Maseru	Level 0	Potential Site	-29.313	27.4918	Private_Profit	Private	Private/Community	Sample collection	0	0
Lenkotong Clinic	PF_A2728	Health Centers	Maseru	Level 0	Potential Site	-29.3058	27.5351	Private_Profit	Private	Private/Community	Sample Collection	0	0
Lesotho College Of Education (LCE) Clinic	PF_A2588	Health Centers	Maseru	Level 0	Potential Site	-29.3238	27.5039	Private_Profit	Private	Private/Community	Sample Collection	0	0
Lesotho Nursing Association Clinic	PF_A2988	Health Centers	Maseru	Level 0	Potential Site	-29.3191	27.4863	Private_Profit	Private	Private/Community	Sample Collection	0	0
Lithabaneng Clinic	PF_A2818	Health Centers	Maseru	Level 0	Potential Site	-29.3669	27.5202	Private_Profit	Private	Private/Community	Sample collection	0	0
Mabatho Clinic	PF_A2528	Health Centers	Maseru	Level 0	Potential Site	-29.309	27.4984	Private_Profit	Private	Private/Community	Sample Collection	0	0
Mabolekana Clinic	PF_A2828	Health Centers	Maseru	Level 0	Potential Site	-29.3229	27.5423	Private_Profit	Private	Private/Community	Sample collection	0	0
Maseru Apex Clinic	PF_A2838	Health Centers	Maseru	Level 0	Potential Site	-29.2988	27.477	Private_Profit	Private	Private/Community	Sample collection	0	0
Maseru Beautiful Gate Clinic	PF_A2848	Health Centers	Maseru	Level 0	Potential Site	-29.3356	27.4412	Private_Profit	Private	Private/Community	Sample collection	0	0
Maseru Hanson Clinic	PF_A2858	Health Centers	Maseru	Level 0	Potential Site	-29.3401	27.4662	Private_Profit	Private	Private/Community	Sample collection	0	0
Maseru Naleli Family Clinic	PF_A2868	Health Centers	Maseru	Level 0	Potential Site	-29.3145	27.4855	Private_Profit	Private	Private/Community	Sample Collection	0	0
Medicare Family Clinic	PF_A2898	Health Centers	Maseru	Level 0	Potential Site	-29.31	27.48	Private_Profit	Private	Private/Community	Sample collection	0	0
Mohalalitoe Clinic	PF_A2748	Health Centers	Maseru	Level 0	Potential Site	-29.3146	27.5062	Private_Profit	Private	Private/Community	Sample Collection	0	0
Moji Cardiocare Clinic	PF_A2908	Health Centers	Maseru	Level 0	Potential Site	-29.31	27.48	Private_Profit	Private	Private/Community	Sample collection	0	0
Mokhotlong Apex Clinic	PF_J2148	Health Centers	Mokhotlong	Level 0	Potential Site	-29.2908	29.0744	Private_Profit	Private	Private/Community	Sample collection	0	0
Molopi Clinic	PF_A2518	Health Centers	Maseru	Level 0	Potential Site	-29.3133	27.4944	Private_Profit	Private	Private/Community	Sample Collection	0	0
Phela-U-Phelise Clinic	PF_C2368	Health Centers	Leribe	Level 0	Potential Site	-28.8084	28.161	Private_Profit	Private	Private/Community	Sample Collection	0	0
Phoku HC	PF_B2258	Health Centers	Botha-Bothe	Level 0	Potential Site	-28.63	28.42	Private_Profit	Private	Private/Community	Sample collection	0	0
PM Medi Clinic	PF_A2938	Health Centers	Maseru	Level 0	Potential Site	-29.31	27.48	Private_Profit	Private	Private/Community	Sample collection	0	0
Prime Cure Clinic	PF_A2948	Health Centers	Maseru	Level 0	Potential Site	-29.315	27.4897	Private_Profit	Private	Private/Community	Sample collection	0	0
Quthing Hanson Clinic	PF_G2138	Health Centers	Quthing	Level 0	Potential Site	-30.4009	27.6956	Private_Profit	Private	Private/Community	Sample collection	0	0
Rosym Clinic	PF_A2438	Health Centers	Maseru	Level 0	Potential Site	-29.3101	27.5247	Private_Profit	Private	Private/Community	Sample Collection	0	0
Sekamaneng Clinic	PF_D2238	Health Centers	Berea	Level 0	Potential Site	-29.2809	27.5596	Private_Profit	Private	Private/Community	Sample Collection	0	0
Shifaa Clinic	PF_C2378	Health Centers	Leribe	Level 0	Potential Site	-28.8752	28.0405	Private_Profit	Private	Private/Community	Sample Collection	0	0
Thomas Wellness Centre Clinic	PF_A2998	Health Centers	Maseru	Level 0	Potential Site	-29.3584	27.5352	Private_Profit	Private	Private/Community	Sample collection	0	0
Bullnosa (factory)	PF_A2F18	Health Centers	Maseru	Level 0	Potential Site	-29.3411	27.4618	Private_NonProfit	Private	Private/Community	Sample collection	0	0
CGM (factory)	PF_A2F28	Health Centers	Maseru	Level 0	Potential Site	-29.3061	27.4567	Private_NonProfit	Private	Private/Community	Sample collection	0	0
CNY (factory)	PF_A2F38	Health Centers	Maseru	Level 0	Potential Site	-29.3432	27.46	Private_NonProfit	Private	Private/Community	Sample collection	0	0
Eclat (factory)	PF_A2F48	Health Centers	Maseru	Level 0	Potential Site	-29.3397	27.46	Private_NonProfit	Private	Private/Community	Sample collection	0	0
Global (factory)	PF_A2F58	Health Centers	Maseru	Level 0	Potential Site	-29.3421	27.4656	Private_NonProfit	Private	Private/Community	Sample collection	0	0
Lesotho Planned Parenthood Association (LPPA)	PF_A2738	Health Centers	Maseru	Level 0	Potential Site	-29.31	27.48	Private_NonProfit	Private	Private/Community	Sample Collection	0	0
Kena H/C	PF_A2017	Health Centers	Maseru	Level 0	Potential Site	-29.7222	27.6981	Private_NonProfit	Private	Red Cross	Sample Collection	0	0
Kolojane H/C	PF_D2187	Health Centers	Berea	Level 0	Potential Site	-29.1056	27.9553	Private_NonProfit	Private	Red Cross	Sample Collection	0	0
Thaba-Bosiu H/C	PF_A2127	Health Centers	Maseru	Level 0	Potential Site	-29.3406	27.6652	Private_NonProfit	Private	Red Cross	Sample Collection	0	0
Abia (St Josephs)	PF_A2542	Health Centers	Maseru	Level 0	Potential Site	-29.3825	27.5375	Private_NonProfit	Private	Roman Catholic	Sample Collection	0	0
Auray H/C	PF_K2102	Health Centers	Thaba Tseka	Level 0	Potential Site	-29.58	28.2411	Private_NonProfit	Private	Roman Catholic	Sample Collection	0	0
Bethany Mission H/C	PF_D2142	Health Centers	Berea	Level 0	Potential Site	-29.3028	27.7365	Private_NonProfit	Private	Roman Catholic	Sample Collection	0	0
Bethel H/C	PF_F2072	Health Centers	Mohales Hoek	Level 0	Potential Site	-30.2403	27.8415	Private_NonProfit	Private	Roman Catholic	Sample Collection	0	0
Christ the King	PF_H2172	Health centers	Qachas-Nek	Level 0	Potential Site	-30.0469	28.3553	Private_NonProfit	Private	Roman Catholic	Sample collection	0	0
Emmaus H/C	PF_E2142	Health Centers	Mafeteng	Level 0	Potential Site	-29.7495	27.5429	Private_NonProfit	Private	Roman Catholic	Sample Collection	0	0
Fatima/Ramabanta H/C	PF_A2332	Health Centers	Maseru	Level 0	Potential Site	-29.4949	27.8721	Private_NonProfit	Private	Roman Catholic	Sample Collection	0	0
Good Shephard H/C	PF_D2132	Health Centers	Berea	Level 0	Potential Site	-29.2907	27.6512	Private_NonProfit	Private	Roman Catholic	Sample Collection	0	0
Ha Tšepo H/C	PF_F2112	Health Centers	Mohales Hoek	Level 0	Potential Site	-30.1006	27.4871	Private_NonProfit	Private	Roman Catholic	Sample Collection	0	0
Hermitage H/C	PF_H2062	Health Centers	Qachas-Nek	Level 0	Potential Site	-30.0953	28.641	Private_NonProfit	Private	Roman Catholic	Sample Collection	0	0
Holy Cross H/C	PF_F2052	Health Centers	Mohales Hoek	Level 0	Potential Site	-30.3462	27.5493	Private_NonProfit	Private	Roman Catholic	Sample Collection	0	0
Immaculate Conception	PF_D2092	Health Centers	Berea	Level 0	Potential Site	-29.042	27.9305	Private_NonProfit	Private	Roman Catholic	Sample Collection	0	0
Korokoro H/C (St. Joseph)	PF_A2362	Health Centers	Maseru	Level 0	Potential Site	-29.497	27.6447	Private_NonProfit	Private	Roman Catholic	Sample Collection	0	0
Little Flower H/C	PF_C2272	Health Centers	Leribe	Level 0	Potential Site	-29.065	27.7363	Private_NonProfit	Private	Roman Catholic	Sample Collection	0	0
Loretto H/C	PF_A2092	Health Centers	Maseru	Level 0	Potential Site	-29.3387	27.5104	Private_NonProfit	Private	Roman Catholic	Sample Collection	0	0
Louis Gerard H/C	PF_C2132	Health Centers	Leribe	Level 0	Potential Site	-28.9208	28.0887	Private_NonProfit	Private	Roman Catholic	Sample Collection	0	0
Mahobong Holy Trinity H/C	PF_C2172	Health Centers	Leribe	Level 0	Potential Site	-28.9323	28.1693	Private_NonProfit	Private	Roman Catholic	Sample Collection	0	0
Maqhaka H/C (Holy Family)	PF_D2122	Health Centers	Berea	Level 0	Potential Site	-29.15	27.74	Private_NonProfit	Private	Roman Catholic	Sample Collection	0	0
Maryland H/C	PF_C2112	Health Centers	Leribe	Level 0	Potential Site	-28.7966	28.1049	Private_NonProfit	Private	Roman Catholic	Sample Collection	0	0
Mofumahali Oa Rosari H/C	PF_F2162	Health Centers	Mohales Hoek	Level 0	Potential Site	-29.9716	27.3283	Private_NonProfit	Private	Roman Catholic	Sample Collection	0	0
Montmartre H/C	PF_K2092	Health Centers	Thaba Tseka	Level 0	Potential Site	-29.7533	28.3831	Private_NonProfit	Private	Roman Catholic	Sample Collection	0	0
Motsekuoa H/C	PF_E2152	Health Centers	Mafeteng	Level 0	Potential Site	-29.694	27.431	Private_NonProfit	Private	Roman Catholic	Sample Collection	0	0
Mt Olivet H/C	PF_E2072	Health Centers	Mafeteng	Level 0	Potential Site	-29.8759	27.4066	Private_NonProfit	Private	Roman Catholic	Sample Collection	0	0
Nazareth H/C	PF_A2392	Health Centers	Maseru	Level 0	Potential Site	-29.3943	27.7989	Private_NonProfit	Private	Roman Catholic	Sample Collection	0	0
Our Lady Of Lourdes/Mositi H/C	PF_C2122	Health Centers	Leribe	Level 0	Potential Site	-28.949	28.0874	Private_NonProfit	Private	Roman Catholic	Sample Collection	0	0
Paki H/C	PF_A2192	Health Centers	Maseru	Level 0	Potential Site	-29.4229	27.567	Private_NonProfit	Private	Roman Catholic	Sample Collection	0	0
Pontmain H/C	PF_C2102	Health Centers	Leribe	Level 0	Potential Site	-28.9597	28.2208	Private_NonProfit	Private	Roman Catholic	Sample Collection	0	0
Ramabanta H/C	PF_A2342	Health Centers	Maseru	Level 0	Potential Site	-29.6668	27.7927	Private_NonProfit	Private	Roman Catholic	Sample Collection	0	0
Sacred Heart H/C	PF_H2122	Health Centers	Qachas-Nek	Level 0	Potential Site	-30.0517	28.279	Private_NonProfit	Private	Roman Catholic	Sample Collection	0	0
Samaria H/C	PF_E2082	Health Centers	Mafeteng	Level 0	Potential Site	-29.7399	27.3005	Private_NonProfit	Private	Roman Catholic	Sample Collection	0	0
Sebedia H/C	PF_D2172	Health Centers	Berea	Level 0	Potential Site	-29.1258	28.0854	Private_NonProfit	Private	Roman Catholic	Sample Collection	0	0
Sion H/C	PF_D2102	Health Centers	Berea	Level 0	Potential Site	-29.1056	27.9553	Private_NonProfit	Private	Roman Catholic	Sample Collection	0	0
St Andrew H/C	PF_E2182	Health Centers	Mafeteng	Level 0	Potential Site	-29.8003	27.6456	Private_NonProfit	Private	Roman Catholic	Sample Collection	0	0
St Anne H/C	PF_C2142	Health Centers	Leribe	Level 0	Potential Site	-28.9835	27.8605	Private_NonProfit	Private	Roman Catholic	Sample Collection	0	0
St Benedict H/C	PF_A2382	Health Centers	Maseru	Level 0	Potential Site	-29.5754	27.8735	Private_NonProfit	Private	Roman Catholic	Sample Collection	0	0
St Bernard H/C	PF_A2352	Health Centers	Maseru	Level 0	Potential Site	-29.4949	27.8721	Private_NonProfit	Private	Roman Catholic	Sample Collection	0	0
St Clare H/C	PF_F2182	Health Centers	Mohales Hoek	Level 0	Potential Site	-30.1619	27.4658	Private_NonProfit	Private	Roman Catholic	Sample Collection	0	0
St David H/C	PF_D2062	Health Centers	Berea	Level 0	Potential Site	-29.0928	27.8237	Private_NonProfit	Private	Roman Catholic	Sample Collection	0	0
St Denis H/C	PF_C2282	Health Centers	Leribe	Level 0	Potential Site	-28.8793	28.296	Private_NonProfit	Private	Roman Catholic	Sample Collection	0	0
St Francis H/C	PF_H2042	Health Centers	Qachas-Nek	Level 0	Potential Site	-30.0374	28.7192	Private_NonProfit	Private	Roman Catholic	Sample Collection	0	0
St Gabriel H/C	PF_G2052	Health Centers	Quthing	Level 0	Potential Site	-30.3572	27.841	Private_NonProfit	Private	Roman Catholic	Sample Collection	0	0
St James H/C	PF_J2032	Health Centers	Mokhotlong	Level 0	Potential Site	-29.3473	29.0201	Private_NonProfit	Private	Roman Catholic	Sample Collection	0	0
St Leo H/C	PF_A2142	Health Centers	Maseru	Level 0	Potential Site	-29.3495	27.6008	Private_NonProfit	Private	Roman Catholic	Sample Collection	0	0
St Leonard H/C	PF_A2292	Health Centers	Maseru	Level 0	Potential Site	-29.837	28.055	Private_NonProfit	Private	Roman Catholic	Sample Collection	0	0
St Magdalena H/C	PF_D2052	Health Centers	Berea	Level 0	Potential Site	-29.2595	27.8539	Private_NonProfit	Private	Roman Catholic	Sample Collection	0	0
St Margret H/C	PF_C2192	Health Centers	Leribe	Level 0	Potential Site	-28.8491	28.1236	Private_NonProfit	Private	Roman Catholic	Sample Collection	0	0
St Martin H/C	PF_J2072	Health Centers	Mokhotlong	Level 0	Potential Site	-29.2805	28.744	Private_NonProfit	Private	Roman Catholic	Sample Collection	0	0
St Monicas H/C	PF_C2092	Health Centers	Leribe	Level 0	Potential Site	-28.8964	27.9609	Private_NonProfit	Private	Roman Catholic	Sample Collection	0	0
St Paul H/C	PF_B2032	Health Centers	Botha-Bothe	Level 0	Potential Site	-28.7743	28.2686	Private_NonProfit	Private	Roman Catholic	Sample Collection	0	0
St Peter Claver H/C (Tšoeneng)	PF_A2252	Health Centers	Maseru	Level 0	Potential Site	-29.5732	27.3842	Private_NonProfit	Private	Roman Catholic	Sample Collection	0	0
St Peter's H/C	PF_J2042	Health Centers	Mokhotlong	Level 0	Potential Site	-29.2818	29.0427	Private_NonProfit	Private	Roman Catholic	Sample Collection	0	0
St Peters H/C (Moteng)	PF_B2072	Health Centers	Botha-Bothe	Level 0	Potential Site	-28.7513	28.4637	Private_NonProfit	Private	Roman Catholic	Sample Collection	0	0
St Rodrigue H/C	PF_A2242	Health Centers	Maseru	Level 0	Potential Site	-29.6759	27.6921	Private_NonProfit	Private	Roman Catholic	Sample Collection	0	0
St Rose H/C	PF_C2082	Health Centers	Leribe	Level 0	Potential Site	-28.9723	27.7825	Private_NonProfit	Private	Roman Catholic	Sample Collection	0	0
St Theresa (Bela-Bela) H/C	PF_D2152	Health Centers	Berea	Level 0	Potential Site	-29.0216	28.0007	Private_NonProfit	Private	Roman Catholic	Sample Collection	0	0
St Theresa H/C	PF_K2052	Health Centers	Thaba Tseka	Level 0	Potential Site	-29.6184	28.8021	Private_NonProfit	Private	Roman Catholic	Sample Collection	0	0
Villa Maria H/C	PF_G2072	Health Centers	Quthing	Level 0	Potential Site	-30.4046	27.6609	Private_NonProfit	Private	Roman Catholic	Sample Collection	0	0
Emmanuel H/C	PF_C2294	Health Centers	Leribe	Level 0	Potential Site	-28.8037	28.1675	Private_NonProfit	Private	Seventh Day Adventist	Sample Collection	0	0
Maputsoe Sda H/C	PF_C2254	Health Centers	Leribe	Level 0	Potential Site	-28.95	27.9103	Private_NonProfit	Private	Seventh Day Adventist	Sample Collection	0	0
Maseru Sda H/C	PF_A2184	Health Centers	Maseru	Level 0	Potential Site	-29.3177	27.4978	Private_NonProfit	Private	Seventh Day Adventist	Sample Collection	0	0
Nieshing (factory)	PF_A2F68	Health Centers	Maseru	Level 0	Potential Site	-29.3424	27.4594	Private_NonProfit	Private	Private/Community	Sample collection	0	0
Paballong Private Art Centre	PF_D2088	Health Centers	Berea	Level 0	Potential Site	-29.2601	27.7239	Private_NonProfit	Private	Private/Community	Sample Collection	0	0
Presitex (factory)	PF_A2FQ8	Health Centers	Maseru	Level 0	Potential Site	-29.3387	27.4633	Private_NonProfit	Private	Private/Community	Sample collection	0	0
Sos H/C	PF_A2088	Health Centers	Maseru	Level 0	Potential Site	-29.3431	27.5228	Private_NonProfit	Private	Private/Community	Sample Collection	0	0
Suntextile (factory)	PF_A2F78	Health Centers	Maseru	Level 0	Potential Site	-29.3397	27.4622	Private_NonProfit	Private	Private/Community	Sample collection	0	0
Taywan 1 (factory)	PF_A2F88	Health Centers	Maseru	Level 0	Potential Site	-29.3361	27.4567	Private_NonProfit	Private	Private/Community	Sample collection	0	0
Taywan 2 (factory)	PF_A2F98	Health Centers	Maseru	Level 0	Potential Site	-29.3368	27.4568	Private_NonProfit	Private	Private/Community	Sample collection	0	0
TZCC (factory)	PF_A2FJ8	Health Centers	Maseru	Level 0	Potential Site	-29.3421	27.4656	Private_NonProfit	Private	Private/Community	Sample collection	0	0
Botha-Bothe LPPA Clinic	PF_B2218	Health Centers	Botha-Bothe	Level 0	Potential Site	-28.7646	28.2503	Private_NonProfit	Private	Private/Community	Sample Collection	0	0
Kick for Life Clinic	PF_A2808	Health Centers	Maseru	Level 0	Potential Site	-29.322	27.4861	Private_NonProfit	Private	Private/Community	Sample Collection	0	0
Mohale's Hoek LPPA Clinic	PF_F2218	Health Centers	Mohales Hoek	Level 0	Potential Site	-30.1499	27.4813	Private_NonProfit	Private	Private/Community	Sample collection	0	0
TY Youth Resource Centre HTC Site	PF_D2288	Health Centers	Berea	Level 0	Potential Site	-29.148	27.7409	Private_NonProfit	Private	Private/Community	Sample Collection	0	0

## Sheet: Codes
EF_facility code	Existing Facility
PF_facility code	Potential Facility
