# Supplementary material for: Designing an optimized diagnostic network to improve access to TB diagnosis and treatment in Lesotho
Source: PLoS One. 2020 Jun 3;15(6):e0233620. doi: 10.1371/journal.pone.0233620 (PMC7269260; doi:10.1371/journal.pone.0233620)
Supplement: S3 File — (XLSX) [file pone.0233620.s003.xlsx]

## Sheet: OptimizedScenariosOutputs
C. Outputs of optimized scenarios, Lesotho 2017
Facility ID	Scenario name	Site Name	Initial Site status in model	Optimized Site Status in model	No. tests per yr	Maximum annual capacity, GeneXpert (GX-4), no. tests per yr	Un-utilized GeneXpert capacity (no. tests per yr)	% Capacity Utilization
18780	OptNetwork 2017_Conservative	EF_C1061	Include	Open at Level 1	825.266	2880	2054.73	0.28655
18781	OptNetwork 2017_Conservative	EF_C1061	Include	Open at Level 1	2880	2880	0	1
18782	OptNetwork 2017_Conservative	EF_E1021	Include	Open at Level 1/Not Used	0	2880	2880	0
18783	OptNetwork 2017_Conservative	EF_E1021	Include	Open at Level 1	1898.52	2880	981.48	0.65921
18784	OptNetwork 2017_Conservative	EF_A7001	Include	Open at Level 1	699.255	2880	2180.74	0.2428
18785	OptNetwork 2017_Conservative	EF_E2051	Include	Open at Level 1	740	2880	2140	0.25694
18786	OptNetwork 2017_Conservative	EF_A2281	Include	Open at Level 1	169	2880	2711	0.05868
18787	OptNetwork 2017_Conservative	EF_A2551	Include	Open at Level 1	1549	2880	1331	0.53785
18788	OptNetwork 2017_Conservative	EF_A2888	Include	Open at Level 1	988	2880	1892	0.34306
18789	OptNetwork 2017_Conservative	EF_D1021	Include	Open at Level 1/Not Used	0	2880	2880	0
18790	OptNetwork 2017_Conservative	EF_D1021	Include	Open at Level 1	2799	2880	81	0.97188
18791	OptNetwork 2017_Conservative	EF_C5351	Include	Open at Level 1	254	2880	2626	0.08819
18792	OptNetwork 2017_Conservative	EF_K1012	Include	Open at Level 1	763	2880	2117	0.26493
18793	OptNetwork 2017_Conservative	EF_E2258	Include	Open at Level 1	172	2880	2708	0.05972
18794	OptNetwork 2017_Conservative	EF_K2031	Include	Open at Level 1	100	2880	2780	0.03472
18795	OptNetwork 2017_Conservative	EF_A1023	Include	Open at Level 1	2878	2880	2	0.99931
18796	OptNetwork 2017_Conservative	EF_C1072	Include	Open at Level 1	493	2880	2387	0.17118
18797	OptNetwork 2017_Conservative	EF_K2141	Include	Open at Level 1	824	2880	2056	0.28611
18798	OptNetwork 2017_Conservative	EF_A1042	Include	Open at Level 1	1766	2880	1114	0.61319
18799	OptNetwork 2017_Conservative	EF_J2027	Include	Open at Level 1	278	2880	2602	0.09653
18800	OptNetwork 2017_Conservative	EF_A1661	Include	Open at Level 1	2106	2880	774	0.73125
18801	OptNetwork 2017_Conservative	EF_A1661	Include	Open at Level 1/Not Used	0	2880	2880	0
18802	OptNetwork 2017_Conservative	EF_F1021	Include	Open at Level 1	805	2880	2075	0.27951
18803	OptNetwork 2017_Conservative	EF_F1021	Include	Open at Level 1/Not Used	0	2880	2880	0
18804	OptNetwork 2017_Conservative	EF_J2101	Include	Open at Level 1	99	2880	2781	0.03437
18805	OptNetwork 2017_Conservative	EF_G1021	Include	Open at Level 1	634	2880	2246	0.22014
18806	OptNetwork 2017_Conservative	EF_B1011	Include	Open at Level 1	538	2880	2342	0.18681
18807	OptNetwork 2017_Conservative	EF_J1131	Include	Open at Level 1	1063	2880	1817	0.3691
18808	OptNetwork 2017_Conservative	EF_G2062	Include	Open at Level 1	468	2880	2412	0.1625
18809	OptNetwork 2017_Conservative	EF_A2421	Include	Open at Level 1/Not Used	0	2880	2880	0
18810	OptNetwork 2017_Conservative	EF_A2421	Include	Open at Level 1	953	2880	1927	0.3309
18811	OptNetwork 2017_Conservative	EF_D1034	Include	Open at Level 1	1447	2880	1433	0.50243
18812	OptNetwork 2017_Conservative	EF_F2131	Include	Open at Level 1	163	2880	2717	0.0566
18813	OptNetwork 2017_Conservative	EF_H1023	Include	Open at Level 1	575	2880	2305	0.19965
18814	OptNetwork 2017_Conservative	EF_H1011	Include	Open at Level 1	72	2880	2808	0.025
18815	OptNetwork 2017_Conservative	EF_K1026	Include	Open at Level 1	515	2880	2365	0.17882
18816	OptNetwork 2017_Conservative	EF_B1022	Include	Open at Level 1	775	2880	2105	0.2691
18817	OptNetwork 2017_Conservative	EF_F2141	Include	Open at Level 1	46	2880	2834	0.01597
18818	OptNetwork 2017_Conservative	EF_H2101	Include	Open at Level 1	78	2880	2802	0.02708
18819	OptNetwork 2017_Conservative	EF_A1051	Include	Open at Level 1	1033	2880	1847	0.35868
18820	OptNetwork 2017_Conservative	EF_H2031	Include	Open at Level 1/Not Used	0	2880	2880	0
18821	OptNetwork 2017_Conservative	EF_C2428	Include	Open at Level 1/Not Used	0	2880	2880	0
18822	OptNetwork 2017_Conservative	EF_A2491	Include	Open at Level 1/Not Used	0	2880	2880	0
18866	OptNetwork 2017_Aggressive	EF_C1061	Include	Open at Level 1	2880	2880	0	1
18867	OptNetwork 2017_Aggressive	EF_C1061	Include	Open at Level 1	2879.81	2880	0.1875	0.99993
18868	OptNetwork 2017_Aggressive	EF_E1021	Include	Open at Level 1	2880	2880	0	1
18869	OptNetwork 2017_Aggressive	EF_E1021	Include	Open at Level 1	2543.84	2880	336.159	0.88328
18870	OptNetwork 2017_Aggressive	EF_A7001	Include	Open at Level 1	1883.39	2880	996.614	0.65395
18871	OptNetwork 2017_Aggressive	EF_E2051	Include	Open at Level 1	2829	2880	51	0.98229
18872	OptNetwork 2017_Aggressive	EF_A2281	Include	Open at Level 1	2166	2880	714	0.75208
18873	OptNetwork 2017_Aggressive	EF_A2551	Include	Open at Level 1	2875	2880	5	0.99826
18874	OptNetwork 2017_Aggressive	EF_H2031	Include	Open at Level 1	326	2880	2554	0.11319
18875	OptNetwork 2017_Aggressive	EF_A2888	Include	Open at Level 1	2847	2880	33	0.98854
18876	OptNetwork 2017_Aggressive	EF_D1021	Include	Open at Level 1	2874	2880	6	0.99792
18877	OptNetwork 2017_Aggressive	EF_D1021	Include	Open at Level 1	2880	2880	0	1
18878	OptNetwork 2017_Aggressive	EF_C5351	Include	Open at Level 1	2858	2880	22	0.99236
18879	OptNetwork 2017_Aggressive	EF_K1012	Include	Open at Level 1	2366	2880	514	0.82153
18880	OptNetwork 2017_Aggressive	EF_E2258	Include	Open at Level 1	416	2880	2464	0.14444
18881	OptNetwork 2017_Aggressive	EF_K2031	Include	Open at Level 1	259	2880	2621	0.08993
18882	OptNetwork 2017_Aggressive	EF_A1023	Include	Open at Level 1	2761	2880	119	0.95868
18883	OptNetwork 2017_Aggressive	EF_C1072	Include	Open at Level 1	2824	2880	56	0.98056
18884	OptNetwork 2017_Aggressive	EF_K2141	Include	Open at Level 1	647	2880	2233	0.22465
18885	OptNetwork 2017_Aggressive	EF_A1042	Include	Open at Level 1	2878	2880	2	0.99931
18886	OptNetwork 2017_Aggressive	EF_J2027	Include	Open at Level 1	1947	2880	933	0.67604
18887	OptNetwork 2017_Aggressive	EF_A1661	Include	Open at Level 1	2859	2880	21	0.99271
18888	OptNetwork 2017_Aggressive	EF_A1661	Include	Open at Level 1	2880	2880	0	1
18889	OptNetwork 2017_Aggressive	EF_F1021	Include	Open at Level 1	2880	2880	0	1
18890	OptNetwork 2017_Aggressive	EF_F1021	Include	Open at Level 1	1751	2880	1129	0.60799
18891	OptNetwork 2017_Aggressive	EF_J2101	Include	Open at Level 1	593	2880	2287	0.2059
18892	OptNetwork 2017_Aggressive	EF_G1021	Include	Open at Level 1	2481	2880	399	0.86146
18893	OptNetwork 2017_Aggressive	EF_B1011	Include	Open at Level 1	1725	2880	1155	0.59896
18894	OptNetwork 2017_Aggressive	EF_J1131	Include	Open at Level 1	2825	2880	55	0.9809
18895	OptNetwork 2017_Aggressive	EF_G2062	Include	Open at Level 1	2860	2880	20	0.99306
18896	OptNetwork 2017_Aggressive	EF_A2421	Include	Open at Level 1	2880	2880	0	1
18897	OptNetwork 2017_Aggressive	EF_A2421	Include	Open at Level 1	2866	2880	14	0.99514
18898	OptNetwork 2017_Aggressive	EF_D1034	Include	Open at Level 1	2869	2880	11	0.99618
18899	OptNetwork 2017_Aggressive	EF_F2131	Include	Open at Level 1	1619	2880	1261	0.56215
18900	OptNetwork 2017_Aggressive	EF_H1023	Include	Open at Level 1	720	2880	2160	0.25
18901	OptNetwork 2017_Aggressive	EF_H1011	Include	Open at Level 1	1126	2880	1754	0.39097
18902	OptNetwork 2017_Aggressive	EF_K1026	Include	Open at Level 1	2712	2880	168	0.94167
18903	OptNetwork 2017_Aggressive	EF_B1022	Include	Open at Level 1	2222	2880	658	0.77153
18904	OptNetwork 2017_Aggressive	EF_F2141	Include	Open at Level 1	635	2880	2245	0.22049
18905	OptNetwork 2017_Aggressive	EF_H2101	Include	Open at Level 1	642	2880	2238	0.22292
18906	OptNetwork 2017_Aggressive	EF_A1051	Include	Open at Level 1	2874	2880	6	0.99792
18907	OptNetwork 2017_Aggressive	EF_C2428	Include	Open at Level 1	2844	2880	36	0.9875
18908	OptNetwork 2017_Aggressive	EF_A2491	Include	Open at Level 1	2879	2880	1	0.99965
18909	Optimal Max 20 Sites_Conservative	EF_C1061	Include	Open at Level 1	2880	2880	0	1
18910	Optimal Max 20 Sites_Conservative	EF_C1061	Include	Open at Level 1	1079.27	2880	1800.73	0.37475
18911	Optimal Max 20 Sites_Conservative	EF_C1061	Consider	Not Opened	0
18912	Optimal Max 20 Sites_Conservative	EF_E1021	Include	Open at Level 1	1906.77	2880	973.229	0.66207
18913	Optimal Max 20 Sites_Conservative	EF_E1021	Include	Open at Level 1/Not Used	0	2880	2880	0
18914	Optimal Max 20 Sites_Conservative	EF_E1021	Consider	Not Opened	0
18915	Optimal Max 20 Sites_Conservative	EF_A7001	Include	Open at Level 1	691.004	2880	2189	0.23993
18916	Optimal Max 20 Sites_Conservative	EF_A7001	Consider	Not Opened	0
18917	Optimal Max 20 Sites_Conservative	EF_A7001	Consider	Not Opened	0
18918	Optimal Max 20 Sites_Conservative	EF_E2051	Consider	Not Opened	0
18919	Optimal Max 20 Sites_Conservative	EF_E2051	Consider	Not Opened	0
18920	Optimal Max 20 Sites_Conservative	EF_E2051	Consider	Open at Level 1	252	2880	2628	0.0875
18921	Optimal Max 20 Sites_Conservative	EF_A2551	Include	Open at Level 1	1549	2880	1331	0.53785
18922	Optimal Max 20 Sites_Conservative	EF_A2551	Consider	Not Opened	0
18923	Optimal Max 20 Sites_Conservative	EF_A2551	Consider	Not Opened	0
18924	Optimal Max 20 Sites_Conservative	EF_A2888	Include	Open at Level 1	988	2880	1892	0.34306
18925	Optimal Max 20 Sites_Conservative	EF_A2888	Consider	Not Opened	0
18926	Optimal Max 20 Sites_Conservative	EF_A2888	Consider	Not Opened	0
18927	Optimal Max 20 Sites_Conservative	EF_D1021	Include	Open at Level 1/Not Used	0	2880	2880	0
18928	Optimal Max 20 Sites_Conservative	EF_D1021	Include	Open at Level 1	2799	2880	81	0.97188
18929	Optimal Max 20 Sites_Conservative	EF_D1021	Consider	Not Opened	0
18930	Optimal Max 20 Sites_Conservative	PF_G2041	Consider	Not Opened	0
18931	Optimal Max 20 Sites_Conservative	PF_G2041	Consider	Open at Level 1	202	2880	2678	0.07014
18932	Optimal Max 20 Sites_Conservative	EF_K1012	Include	Open at Level 1	691	2880	2189	0.23993
18933	Optimal Max 20 Sites_Conservative	EF_K1012	Consider	Not Opened	0
18934	Optimal Max 20 Sites_Conservative	EF_K1012	Consider	Not Opened	0
18935	Optimal Max 20 Sites_Conservative	EF_E2258	Include	Open at Level 1	172	2880	2708	0.05972
18936	Optimal Max 20 Sites_Conservative	EF_E2258	Consider	Not Opened	0
18937	Optimal Max 20 Sites_Conservative	EF_E2258	Consider	Not Opened	0
18938	Optimal Max 20 Sites_Conservative	EF_A1023	Include	Open at Level 1	2444	2880	436	0.84861
18939	Optimal Max 20 Sites_Conservative	EF_A1023	Consider	Not Opened	0
18940	Optimal Max 20 Sites_Conservative	EF_A1023	Consider	Not Opened	0
18941	Optimal Max 20 Sites_Conservative	PF_K2151	Consider	Not Opened	0
18942	Optimal Max 20 Sites_Conservative	PF_K2151	Consider	Open at Level 1	609	2880	2271	0.21146
18943	Optimal Max 20 Sites_Conservative	EF_C1072	Include	Open at Level 1	493	2880	2387	0.17118
18944	Optimal Max 20 Sites_Conservative	EF_C1072	Consider	Not Opened	0
18945	Optimal Max 20 Sites_Conservative	EF_C1072	Consider	Not Opened	0
18946	Optimal Max 20 Sites_Conservative	EF_K2141	Consider	Not Opened	0
18947	Optimal Max 20 Sites_Conservative	EF_K2141	Consider	Not Opened	0
18948	Optimal Max 20 Sites_Conservative	EF_K2141	Consider	Open at Level 1	924	2880	1956	0.32083
18949	Optimal Max 20 Sites_Conservative	EF_A1042	Include	Open at Level 1	740	2880	2140	0.25694
18950	Optimal Max 20 Sites_Conservative	EF_A1042	Consider	Not Opened	0
18951	Optimal Max 20 Sites_Conservative	EF_A1042	Consider	Not Opened	0
18952	Optimal Max 20 Sites_Conservative	PF_E2142	Consider	Not Opened	0
18953	Optimal Max 20 Sites_Conservative	PF_E2142	Consider	Open at Level 1	325	2880	2555	0.11285
18954	Optimal Max 20 Sites_Conservative	EF_J2027	Consider	Not Opened	0
18955	Optimal Max 20 Sites_Conservative	EF_J2027	Consider	Not Opened	0
18956	Optimal Max 20 Sites_Conservative	EF_J2027	Consider	Open at Level 1	278	2880	2602	0.09653
18957	Optimal Max 20 Sites_Conservative	EF_A1661	Include	Open at Level 1/Not Used	0	2880	2880	0
18958	Optimal Max 20 Sites_Conservative	EF_A1661	Include	Open at Level 1	2106	2880	774	0.73125
18959	Optimal Max 20 Sites_Conservative	EF_A1661	Consider	Not Opened	0
18960	Optimal Max 20 Sites_Conservative	EF_F1021	Include	Open at Level 1	805	2880	2075	0.27951
18961	Optimal Max 20 Sites_Conservative	EF_F1021	Include	Open at Level 1/Not Used	0	2880	2880	0
18962	Optimal Max 20 Sites_Conservative	EF_F1021	Consider	Not Opened	0
18963	Optimal Max 20 Sites_Conservative	EF_J2101	Consider	Not Opened	0
18964	Optimal Max 20 Sites_Conservative	EF_J2101	Consider	Not Opened	0
18965	Optimal Max 20 Sites_Conservative	EF_J2101	Consider	Open at Level 1	99	2880	2781	0.03437
18966	Optimal Max 20 Sites_Conservative	EF_G1021	Include	Open at Level 1	634	2880	2246	0.22014
18967	Optimal Max 20 Sites_Conservative	EF_G1021	Consider	Not Opened	0
18968	Optimal Max 20 Sites_Conservative	EF_G1021	Consider	Not Opened	0
18969	Optimal Max 20 Sites_Conservative	EF_B1011	Include	Open at Level 1	538	2880	2342	0.18681
18970	Optimal Max 20 Sites_Conservative	EF_B1011	Consider	Not Opened	0
18971	Optimal Max 20 Sites_Conservative	EF_B1011	Consider	Not Opened	0
18972	Optimal Max 20 Sites_Conservative	EF_J1131	Include	Open at Level 1	1063	2880	1817	0.3691
18973	Optimal Max 20 Sites_Conservative	EF_J1131	Consider	Not Opened	0
18974	Optimal Max 20 Sites_Conservative	EF_J1131	Consider	Not Opened	0
18975	Optimal Max 20 Sites_Conservative	PF_H2091	Consider	Not Opened	0
18976	Optimal Max 20 Sites_Conservative	PF_H2091	Consider	Open at Level 1	155	2880	2725	0.05382
18977	Optimal Max 20 Sites_Conservative	EF_A2421	Include	Open at Level 1	618	2880	2262	0.21458
18978	Optimal Max 20 Sites_Conservative	EF_A2421	Include	Open at Level 1/Not Used	0	2880	2880	0
18979	Optimal Max 20 Sites_Conservative	EF_A2421	Consider	Not Opened	0
18980	Optimal Max 20 Sites_Conservative	EF_D1034	Include	Open at Level 1	1447	2880	1433	0.50243
18981	Optimal Max 20 Sites_Conservative	EF_D1034	Consider	Not Opened	0
18982	Optimal Max 20 Sites_Conservative	EF_D1034	Consider	Not Opened	0
18983	Optimal Max 20 Sites_Conservative	PF_G2052	Consider	Open at Level 1	266	2880	2614	0.09236
18984	Optimal Max 20 Sites_Conservative	PF_G2052	Consider	Not Opened	0
18985	Optimal Max 20 Sites_Conservative	PF_E2191	Consider	Not Opened	0
18986	Optimal Max 20 Sites_Conservative	PF_E2191	Consider	Open at Level 1	370	2880	2510	0.12847
18987	Optimal Max 20 Sites_Conservative	EF_H1023	Include	Open at Level 1	420	2880	2460	0.14583
18988	Optimal Max 20 Sites_Conservative	EF_H1023	Consider	Not Opened	0
18989	Optimal Max 20 Sites_Conservative	EF_H1023	Consider	Not Opened	0
18990	Optimal Max 20 Sites_Conservative	EF_H1011	Include	Open at Level 1	72	2880	2808	0.025
18991	Optimal Max 20 Sites_Conservative	EF_H1011	Consider	Not Opened	0
18992	Optimal Max 20 Sites_Conservative	EF_H1011	Consider	Not Opened	0
18993	Optimal Max 20 Sites_Conservative	EF_K1026	Include	Open at Level 1	359	2880	2521	0.12465
18994	Optimal Max 20 Sites_Conservative	EF_K1026	Consider	Not Opened	0
18995	Optimal Max 20 Sites_Conservative	EF_K1026	Consider	Not Opened	0
18996	Optimal Max 20 Sites_Conservative	PF_F2031	Consider	Open at Level 1	163	2880	2717	0.0566
18997	Optimal Max 20 Sites_Conservative	PF_F2031	Consider	Not Opened	0
18998	Optimal Max 20 Sites_Conservative	EF_B1022	Include	Open at Level 1	775	2880	2105	0.2691
18999	Optimal Max 20 Sites_Conservative	EF_B1022	Consider	Not Opened	0
19000	Optimal Max 20 Sites_Conservative	EF_B1022	Consider	Not Opened	0
19001	Optimal Max 20 Sites_Conservative	PF_A2242	Consider	Not Opened	0
19002	Optimal Max 20 Sites_Conservative	PF_A2242	Consider	Open at Level 1	1422	2880	1458	0.49375
19003	Optimal Max 20 Sites_Conservative	EF_H2101	Consider	Not Opened	0
19004	Optimal Max 20 Sites_Conservative	EF_H2101	Consider	Not Opened	0
19005	Optimal Max 20 Sites_Conservative	EF_H2101	Consider	Open at Level 1	78	2880	2802	0.02708
19006	Optimal Max 20 Sites_Conservative	EF_A1051	Include	Open at Level 1	1033	2880	1847	0.35868
19007	Optimal Max 20 Sites_Conservative	EF_A1051	Consider	Not Opened	0
19008	Optimal Max 20 Sites_Conservative	EF_A1051	Consider	Not Opened	0
19009	Optimal Max 20 Sites_Conservative	PF_D2071	Consider	Not Opened	0
19010	Optimal Max 20 Sites_Conservative	PF_D2071	Consider	Not Opened	0
19011	Optimal Max 20 Sites_Conservative	PF_C2282	Consider	Not Opened	0
19012	Optimal Max 20 Sites_Conservative	PF_C2282	Consider	Not Opened	0
19013	Optimal Max 20 Sites_Conservative	EF_A2281	Consider	Not Opened	0
19014	Optimal Max 20 Sites_Conservative	EF_A2281	Consider	Not Opened	0
19015	Optimal Max 20 Sites_Conservative	EF_A2281	Consider	Not Opened	0
19016	Optimal Max 20 Sites_Conservative	PF_E2061	Consider	Not Opened	0
19017	Optimal Max 20 Sites_Conservative	PF_E2061	Consider	Not Opened	0
19018	Optimal Max 20 Sites_Conservative	PF_E2072	Consider	Not Opened	0
19019	Optimal Max 20 Sites_Conservative	PF_E2072	Consider	Not Opened	0
19020	Optimal Max 20 Sites_Conservative	PF_A2316	Consider	Not Opened	0
19021	Optimal Max 20 Sites_Conservative	PF_A2316	Consider	Not Opened	0
19022	Optimal Max 20 Sites_Conservative	PF_A2738	Consider	Not Opened	0
19023	Optimal Max 20 Sites_Conservative	PF_A2738	Consider	Not Opened	0
19024	Optimal Max 20 Sites_Conservative	PF_A2598	Consider	Not Opened	0
19025	Optimal Max 20 Sites_Conservative	PF_A2598	Consider	Not Opened	0
19026	Optimal Max 20 Sites_Conservative	PF_A2998	Consider	Not Opened	0
19027	Optimal Max 20 Sites_Conservative	PF_A2998	Consider	Not Opened	0
19028	Optimal Max 20 Sites_Conservative	PF_B2258	Consider	Not Opened	0
19029	Optimal Max 20 Sites_Conservative	PF_B2258	Consider	Not Opened	0
19030	Optimal Max 20 Sites_Conservative	PF_C2211	Consider	Not Opened	0
19031	Optimal Max 20 Sites_Conservative	PF_C2211	Consider	Not Opened	0
19032	Optimal Max 20 Sites_Conservative	PF_B2121	Consider	Not Opened	0
19033	Optimal Max 20 Sites_Conservative	PF_B2121	Consider	Not Opened	0
19034	Optimal Max 20 Sites_Conservative	PF_K2131	Consider	Not Opened	0
19035	Optimal Max 20 Sites_Conservative	PF_K2131	Consider	Not Opened	0
19036	Optimal Max 20 Sites_Conservative	PF_A2332	Consider	Not Opened	0
19037	Optimal Max 20 Sites_Conservative	PF_A2332	Consider	Not Opened	0
19038	Optimal Max 20 Sites_Conservative	PF_D2132	Consider	Not Opened	0
19039	Optimal Max 20 Sites_Conservative	PF_D2132	Consider	Not Opened	0
19040	Optimal Max 20 Sites_Conservative	PF_A2758	Consider	Not Opened	0
19041	Optimal Max 20 Sites_Conservative	PF_A2758	Consider	Not Opened	0
19042	Optimal Max 20 Sites_Conservative	PF_B2091	Consider	Not Opened	0
19043	Optimal Max 20 Sites_Conservative	PF_B2091	Consider	Not Opened	0
19044	Optimal Max 20 Sites_Conservative	PF_B2148	Consider	Not Opened	0
19045	Optimal Max 20 Sites_Conservative	PF_B2148	Consider	Not Opened	0
19046	Optimal Max 20 Sites_Conservative	PF_D2161	Consider	Not Opened	0
19047	Optimal Max 20 Sites_Conservative	PF_D2161	Consider	Not Opened	0
19048	Optimal Max 20 Sites_Conservative	PF_C2301	Consider	Not Opened	0
19049	Optimal Max 20 Sites_Conservative	PF_C2301	Consider	Not Opened	0
19050	Optimal Max 20 Sites_Conservative	EF_H2031	Consider	Not Opened	0
19051	Optimal Max 20 Sites_Conservative	EF_H2031	Consider	Not Opened	0
19052	Optimal Max 20 Sites_Conservative	EF_H2031	Consider	Not Opened	0
19053	Optimal Max 20 Sites_Conservative	PF_C2018	Consider	Not Opened	0
19054	Optimal Max 20 Sites_Conservative	PF_C2018	Consider	Not Opened	0
19055	Optimal Max 20 Sites_Conservative	PF_F2061	Consider	Not Opened	0
19056	Optimal Max 20 Sites_Conservative	PF_F2061	Consider	Not Opened	0
19057	Optimal Max 20 Sites_Conservative	PF_E2091	Consider	Not Opened	0
19058	Optimal Max 20 Sites_Conservative	PF_E2091	Consider	Not Opened	0
19059	Optimal Max 20 Sites_Conservative	PF_K2186	Consider	Not Opened	0
19060	Optimal Max 20 Sites_Conservative	PF_K2186	Consider	Not Opened	0
19061	Optimal Max 20 Sites_Conservative	PF_C2448	Consider	Not Opened	0
19062	Optimal Max 20 Sites_Conservative	PF_C2448	Consider	Not Opened	0
19063	Optimal Max 20 Sites_Conservative	PF_C2254	Consider	Not Opened	0
19064	Optimal Max 20 Sites_Conservative	PF_C2254	Consider	Not Opened	0
19065	Optimal Max 20 Sites_Conservative	PF_C2261	Consider	Not Opened	0
19066	Optimal Max 20 Sites_Conservative	PF_C2261	Consider	Not Opened	0
19067	Optimal Max 20 Sites_Conservative	PF_A2171	Consider	Not Opened	0
19068	Optimal Max 20 Sites_Conservative	PF_A2171	Consider	Not Opened	0
19069	Optimal Max 20 Sites_Conservative	PF_A2458	Consider	Not Opened	0
19070	Optimal Max 20 Sites_Conservative	PF_A2458	Consider	Not Opened	0
19071	Optimal Max 20 Sites_Conservative	PF_A2978	Consider	Not Opened	0
19072	Optimal Max 20 Sites_Conservative	PF_A2978	Consider	Not Opened	0
19073	Optimal Max 20 Sites_Conservative	PF_D2218	Consider	Not Opened	0
19074	Optimal Max 20 Sites_Conservative	PF_D2218	Consider	Not Opened	0
19075	Optimal Max 20 Sites_Conservative	PF_C2112	Consider	Not Opened	0
19076	Optimal Max 20 Sites_Conservative	PF_C2112	Consider	Not Opened	0
19077	Optimal Max 20 Sites_Conservative	PF_A2F68	Consider	Not Opened	0
19078	Optimal Max 20 Sites_Conservative	PF_A2F68	Consider	Not Opened	0
19079	Optimal Max 20 Sites_Conservative	PF_B2158	Consider	Not Opened	0
19080	Optimal Max 20 Sites_Conservative	PF_B2158	Consider	Not Opened	0
19081	Optimal Max 20 Sites_Conservative	PF_E2171	Consider	Not Opened	0
19082	Optimal Max 20 Sites_Conservative	PF_E2171	Consider	Not Opened	0
19083	Optimal Max 20 Sites_Conservative	PF_D2088	Consider	Not Opened	0
19084	Optimal Max 20 Sites_Conservative	PF_D2088	Consider	Not Opened	0
19085	Optimal Max 20 Sites_Conservative	PF_B2111	Consider	Not Opened	0
19086	Optimal Max 20 Sites_Conservative	PF_B2111	Consider	Not Opened	0
19087	Optimal Max 20 Sites_Conservative	PF_A2438	Consider	Not Opened	0
19088	Optimal Max 20 Sites_Conservative	PF_A2438	Consider	Not Opened	0
19089	Optimal Max 20 Sites_Conservative	PF_J2051	Consider	Not Opened	0
19090	Optimal Max 20 Sites_Conservative	PF_J2051	Consider	Not Opened	0
19091	Optimal Max 20 Sites_Conservative	PF_C2201	Consider	Not Opened	0
19092	Optimal Max 20 Sites_Conservative	PF_C2201	Consider	Not Opened	0
19093	Optimal Max 20 Sites_Conservative	PF_A4691	Consider	Not Opened	0
19094	Optimal Max 20 Sites_Conservative	PF_A4691	Consider	Not Opened	0
19095	Optimal Max 20 Sites_Conservative	PF_J2081	Consider	Not Opened	0
19096	Optimal Max 20 Sites_Conservative	PF_J2081	Consider	Not Opened	0
19097	Optimal Max 20 Sites_Conservative	PF_D2102	Consider	Not Opened	0
19098	Optimal Max 20 Sites_Conservative	PF_D2102	Consider	Not Opened	0
19099	Optimal Max 20 Sites_Conservative	PF_A2868	Consider	Not Opened	0
19100	Optimal Max 20 Sites_Conservative	PF_A2868	Consider	Not Opened	0
19101	Optimal Max 20 Sites_Conservative	PF_D2062	Consider	Not Opened	0
19102	Optimal Max 20 Sites_Conservative	PF_D2062	Consider	Not Opened	0
19103	Optimal Max 20 Sites_Conservative	PF_J2072	Consider	Not Opened	0
19104	Optimal Max 20 Sites_Conservative	PF_J2072	Consider	Not Opened	0
19105	Optimal Max 20 Sites_Conservative	PF_C2028	Consider	Not Opened	0
19106	Optimal Max 20 Sites_Conservative	PF_C2028	Consider	Not Opened	0
19107	Optimal Max 20 Sites_Conservative	PF_F2201	Consider	Not Opened	0
19108	Optimal Max 20 Sites_Conservative	PF_F2201	Consider	Not Opened	0
19109	Optimal Max 20 Sites_Conservative	PF_A2266	Consider	Not Opened	0
19110	Optimal Max 20 Sites_Conservative	PF_A2266	Consider	Not Opened	0
19111	Optimal Max 20 Sites_Conservative	PF_D6208	Consider	Not Opened	0
19112	Optimal Max 20 Sites_Conservative	PF_D6208	Consider	Not Opened	0
19113	Optimal Max 20 Sites_Conservative	PF_C2221	Consider	Not Opened	0
19114	Optimal Max 20 Sites_Conservative	PF_C2221	Consider	Not Opened	0
19115	Optimal Max 20 Sites_Conservative	PF_G2081	Consider	Not Opened	0
19116	Optimal Max 20 Sites_Conservative	PF_G2081	Consider	Not Opened	0
19117	Optimal Max 20 Sites_Conservative	PF_E2218	Consider	Not Opened	0
19118	Optimal Max 20 Sites_Conservative	PF_E2218	Consider	Not Opened	0
19119	Optimal Max 20 Sites_Conservative	EF_C5351	Consider	Not Opened	0
19120	Optimal Max 20 Sites_Conservative	EF_C5351	Consider	Not Opened	0
19121	Optimal Max 20 Sites_Conservative	EF_C5351	Consider	Not Opened	0
19122	Optimal Max 20 Sites_Conservative	PF_F2228	Consider	Not Opened	0
19123	Optimal Max 20 Sites_Conservative	PF_F2228	Consider	Not Opened	0
19124	Optimal Max 20 Sites_Conservative	PF_A2988	Consider	Not Opened	0
19125	Optimal Max 20 Sites_Conservative	PF_A2988	Consider	Not Opened	0
19126	Optimal Max 20 Sites_Conservative	PF_E2111	Consider	Not Opened	0
19127	Optimal Max 20 Sites_Conservative	PF_E2111	Consider	Not Opened	0
19128	Optimal Max 20 Sites_Conservative	PF_A2352	Consider	Not Opened	0
19129	Optimal Max 20 Sites_Conservative	PF_A2352	Consider	Not Opened	0
19130	Optimal Max 20 Sites_Conservative	PF_A2252	Consider	Not Opened	0
19131	Optimal Max 20 Sites_Conservative	PF_A2252	Consider	Not Opened	0
19132	Optimal Max 20 Sites_Conservative	PF_D2152	Consider	Not Opened	0
19133	Optimal Max 20 Sites_Conservative	PF_D2152	Consider	Not Opened	0
19134	Optimal Max 20 Sites_Conservative	PF_E2121	Consider	Not Opened	0
19135	Optimal Max 20 Sites_Conservative	PF_E2121	Consider	Not Opened	0
19136	Optimal Max 20 Sites_Conservative	PF_B2061	Consider	Not Opened	0
19137	Optimal Max 20 Sites_Conservative	PF_B2061	Consider	Not Opened	0
19138	Optimal Max 20 Sites_Conservative	PF_C2122	Consider	Not Opened	0
19139	Optimal Max 20 Sites_Conservative	PF_C2122	Consider	Not Opened	0
19140	Optimal Max 20 Sites_Conservative	EF_K2031	Consider	Not Opened	0
19141	Optimal Max 20 Sites_Conservative	EF_K2031	Consider	Not Opened	0
19142	Optimal Max 20 Sites_Conservative	EF_K2031	Consider	Not Opened	0
19143	Optimal Max 20 Sites_Conservative	PF_K2102	Consider	Not Opened	0
19144	Optimal Max 20 Sites_Conservative	PF_K2102	Consider	Not Opened	0
19145	Optimal Max 20 Sites_Conservative	PF_H2122	Consider	Not Opened	0
19146	Optimal Max 20 Sites_Conservative	PF_H2122	Consider	Not Opened	0
19147	Optimal Max 20 Sites_Conservative	PF_C2311	Consider	Not Opened	0
19148	Optimal Max 20 Sites_Conservative	PF_C2311	Consider	Not Opened	0
19149	Optimal Max 20 Sites_Conservative	PF_E2152	Consider	Not Opened	0
19150	Optimal Max 20 Sites_Conservative	PF_E2152	Consider	Not Opened	0
19151	Optimal Max 20 Sites_Conservative	PF_D5251	Consider	Not Opened	0
19152	Optimal Max 20 Sites_Conservative	PF_D5251	Consider	Not Opened	0
19153	Optimal Max 20 Sites_Conservative	PF_E2228	Consider	Not Opened	0
19154	Optimal Max 20 Sites_Conservative	PF_E2228	Consider	Not Opened	0
19155	Optimal Max 20 Sites_Conservative	PF_F2072	Consider	Not Opened	0
19156	Optimal Max 20 Sites_Conservative	PF_F2072	Consider	Not Opened	0
19157	Optimal Max 20 Sites_Conservative	PF_E2082	Consider	Not Opened	0
19158	Optimal Max 20 Sites_Conservative	PF_E2082	Consider	Not Opened	0
19159	Optimal Max 20 Sites_Conservative	PF_C2272	Consider	Not Opened	0
19160	Optimal Max 20 Sites_Conservative	PF_C2272	Consider	Not Opened	0
19161	Optimal Max 20 Sites_Conservative	PF_B2178	Consider	Not Opened	0
19162	Optimal Max 20 Sites_Conservative	PF_B2178	Consider	Not Opened	0
19163	Optimal Max 20 Sites_Conservative	PF_F2218	Consider	Not Opened	0
19164	Optimal Max 20 Sites_Conservative	PF_F2218	Consider	Not Opened	0
19165	Optimal Max 20 Sites_Conservative	PF_H2051	Consider	Not Opened	0
19166	Optimal Max 20 Sites_Conservative	PF_H2051	Consider	Not Opened	0
19167	Optimal Max 20 Sites_Conservative	PF_C2102	Consider	Not Opened	0
19168	Optimal Max 20 Sites_Conservative	PF_C2102	Consider	Not Opened	0
19169	Optimal Max 20 Sites_Conservative	PF_K2041	Consider	Not Opened	0
19170	Optimal Max 20 Sites_Conservative	PF_K2041	Consider	Not Opened	0
19171	Optimal Max 20 Sites_Conservative	PF_G2091	Consider	Not Opened	0
19172	Optimal Max 20 Sites_Conservative	PF_G2091	Consider	Not Opened	0
19173	Optimal Max 20 Sites_Conservative	PF_A2828	Consider	Not Opened	0
19174	Optimal Max 20 Sites_Conservative	PF_A2828	Consider	Not Opened	0
19175	Optimal Max 20 Sites_Conservative	PF_F2101	Consider	Not Opened	0
19176	Optimal Max 20 Sites_Conservative	PF_F2101	Consider	Not Opened	0
19177	Optimal Max 20 Sites_Conservative	PF_G2031	Consider	Not Opened	0
19178	Optimal Max 20 Sites_Conservative	PF_G2031	Consider	Not Opened	0
19179	Optimal Max 20 Sites_Conservative	PF_K2081	Consider	Not Opened	0
19180	Optimal Max 20 Sites_Conservative	PF_K2081	Consider	Not Opened	0
19181	Optimal Max 20 Sites_Conservative	PF_H2141	Consider	Not Opened	0
19182	Optimal Max 20 Sites_Conservative	PF_H2141	Consider	Not Opened	0
19183	Optimal Max 20 Sites_Conservative	PF_D2261	Consider	Not Opened	0
19184	Optimal Max 20 Sites_Conservative	PF_D2261	Consider	Not Opened	0
19185	Optimal Max 20 Sites_Conservative	PF_A2948	Consider	Not Opened	0
19186	Optimal Max 20 Sites_Conservative	PF_A2948	Consider	Not Opened	0
19187	Optimal Max 20 Sites_Conservative	PF_F2182	Consider	Not Opened	0
19188	Optimal Max 20 Sites_Conservative	PF_F2182	Consider	Not Opened	0
19189	Optimal Max 20 Sites_Conservative	PF_G2168	Consider	Not Opened	0
19190	Optimal Max 20 Sites_Conservative	PF_G2168	Consider	Not Opened	0
19191	Optimal Max 20 Sites_Conservative	PF_H2062	Consider	Not Opened	0
19192	Optimal Max 20 Sites_Conservative	PF_H2062	Consider	Not Opened	0
19193	Optimal Max 20 Sites_Conservative	PF_A5701	Consider	Not Opened	0
19194	Optimal Max 20 Sites_Conservative	PF_A5701	Consider	Not Opened	0
19195	Optimal Max 20 Sites_Conservative	PF_A2F18	Consider	Not Opened	0
19196	Optimal Max 20 Sites_Conservative	PF_A2F18	Consider	Not Opened	0
19197	Optimal Max 20 Sites_Conservative	PF_B2238	Consider	Not Opened	0
19198	Optimal Max 20 Sites_Conservative	PF_B2238	Consider	Not Opened	0
19199	Optimal Max 20 Sites_Conservative	PF_G2072	Consider	Not Opened	0
19200	Optimal Max 20 Sites_Conservative	PF_G2072	Consider	Not Opened	0
19201	Optimal Max 20 Sites_Conservative	PF_A2271	Consider	Not Opened	0
19202	Optimal Max 20 Sites_Conservative	PF_A2271	Consider	Not Opened	0
19203	Optimal Max 20 Sites_Conservative	PF_J2118	Consider	Not Opened	0
19204	Optimal Max 20 Sites_Conservative	PF_J2118	Consider	Not Opened	0
19205	Optimal Max 20 Sites_Conservative	PF_A2648	Consider	Not Opened	0
19206	Optimal Max 20 Sites_Conservative	PF_A2648	Consider	Not Opened	0
19207	Optimal Max 20 Sites_Conservative	PF_B2072	Consider	Not Opened	0
19208	Optimal Max 20 Sites_Conservative	PF_B2072	Consider	Not Opened	0
19209	Optimal Max 20 Sites_Conservative	PF_A2818	Consider	Not Opened	0
19210	Optimal Max 20 Sites_Conservative	PF_A2818	Consider	Not Opened	0
19211	Optimal Max 20 Sites_Conservative	PF_E2248	Consider	Not Opened	0
19212	Optimal Max 20 Sites_Conservative	PF_E2248	Consider	Not Opened	0
19213	Optimal Max 20 Sites_Conservative	PF_J2091	Consider	Not Opened	0
19214	Optimal Max 20 Sites_Conservative	PF_J2091	Consider	Not Opened	0
19215	Optimal Max 20 Sites_Conservative	PF_H2081	Consider	Not Opened	0
19216	Optimal Max 20 Sites_Conservative	PF_H2081	Consider	Not Opened	0
19217	Optimal Max 20 Sites_Conservative	PF_G2118	Consider	Not Opened	0
19218	Optimal Max 20 Sites_Conservative	PF_G2118	Consider	Not Opened	0
19219	Optimal Max 20 Sites_Conservative	PF_A2F28	Consider	Not Opened	0
19220	Optimal Max 20 Sites_Conservative	PF_A2F28	Consider	Not Opened	0
19221	Optimal Max 20 Sites_Conservative	PF_A2158	Consider	Not Opened	0
19222	Optimal Max 20 Sites_Conservative	PF_A2158	Consider	Not Opened	0
19223	Optimal Max 20 Sites_Conservative	PF_E2278	Consider	Not Opened	0
19224	Optimal Max 20 Sites_Conservative	PF_E2278	Consider	Not Opened	0
19225	Optimal Max 20 Sites_Conservative	PF_J2032	Consider	Not Opened	0
19226	Optimal Max 20 Sites_Conservative	PF_J2032	Consider	Not Opened	0
19227	Optimal Max 20 Sites_Conservative	PF_E2018	Consider	Not Opened	0
19228	Optimal Max 20 Sites_Conservative	PF_E2018	Consider	Not Opened	0
19229	Optimal Max 20 Sites_Conservative	PF_B2181	Consider	Not Opened	0
19230	Optimal Max 20 Sites_Conservative	PF_B2181	Consider	Not Opened	0
19231	Optimal Max 20 Sites_Conservative	PF_D6048	Consider	Not Opened	0
19232	Optimal Max 20 Sites_Conservative	PF_D6048	Consider	Not Opened	0
19233	Optimal Max 20 Sites_Conservative	PF_A2938	Consider	Not Opened	0
19234	Optimal Max 20 Sites_Conservative	PF_A2938	Consider	Not Opened	0
19235	Optimal Max 20 Sites_Conservative	PF_A2FQ8	Consider	Not Opened	0
19236	Optimal Max 20 Sites_Conservative	PF_A2FQ8	Consider	Not Opened	0
19237	Optimal Max 20 Sites_Conservative	EF_G2062	Consider	Not Opened	0
19238	Optimal Max 20 Sites_Conservative	EF_G2062	Consider	Not Opened	0
19239	Optimal Max 20 Sites_Conservative	EF_G2062	Consider	Not Opened	0
19240	Optimal Max 20 Sites_Conservative	PF_A2628	Consider	Not Opened	0
19241	Optimal Max 20 Sites_Conservative	PF_A2628	Consider	Not Opened	0
19242	Optimal Max 20 Sites_Conservative	PF_B2138	Consider	Not Opened	0
19243	Optimal Max 20 Sites_Conservative	PF_B2138	Consider	Not Opened	0
19244	Optimal Max 20 Sites_Conservative	PF_A2878	Consider	Not Opened	0
19245	Optimal Max 20 Sites_Conservative	PF_A2878	Consider	Not Opened	0
19246	Optimal Max 20 Sites_Conservative	PF_A5711	Consider	Not Opened	0
19247	Optimal Max 20 Sites_Conservative	PF_A5711	Consider	Not Opened	0
19248	Optimal Max 20 Sites_Conservative	PF_K2126	Consider	Not Opened	0
19249	Optimal Max 20 Sites_Conservative	PF_K2126	Consider	Not Opened	0
19250	Optimal Max 20 Sites_Conservative	PF_A2392	Consider	Not Opened	0
19251	Optimal Max 20 Sites_Conservative	PF_A2392	Consider	Not Opened	0
19252	Optimal Max 20 Sites_Conservative	PF_A2292	Consider	Not Opened	0
19253	Optimal Max 20 Sites_Conservative	PF_A2292	Consider	Not Opened	0
19254	Optimal Max 20 Sites_Conservative	PF_A2111	Consider	Not Opened	0
19255	Optimal Max 20 Sites_Conservative	PF_A2111	Consider	Not Opened	0
19256	Optimal Max 20 Sites_Conservative	PF_A2538	Consider	Not Opened	0
19257	Optimal Max 20 Sites_Conservative	PF_A2538	Consider	Not Opened	0
19258	Optimal Max 20 Sites_Conservative	PF_A2218	Consider	Not Opened	0
19259	Optimal Max 20 Sites_Conservative	PF_A2218	Consider	Not Opened	0
19260	Optimal Max 20 Sites_Conservative	PF_A2798	Consider	Not Opened	0
19261	Optimal Max 20 Sites_Conservative	PF_A2798	Consider	Not Opened	0
19262	Optimal Max 20 Sites_Conservative	PF_A2658	Consider	Not Opened	0
19263	Optimal Max 20 Sites_Conservative	PF_A2658	Consider	Not Opened	0
19264	Optimal Max 20 Sites_Conservative	PF_K2191	Consider	Not Opened	0
19265	Optimal Max 20 Sites_Conservative	PF_K2191	Consider	Not Opened	0
19266	Optimal Max 20 Sites_Conservative	PF_C2092	Consider	Not Opened	0
19267	Optimal Max 20 Sites_Conservative	PF_C2092	Consider	Not Opened	0
19268	Optimal Max 20 Sites_Conservative	PF_A2408	Consider	Not Opened	0
19269	Optimal Max 20 Sites_Conservative	PF_A2408	Consider	Not Opened	0
19270	Optimal Max 20 Sites_Conservative	PF_A2F01	Consider	Not Opened	0
19271	Optimal Max 20 Sites_Conservative	PF_A2F01	Consider	Not Opened	0
19272	Optimal Max 20 Sites_Conservative	PF_A6508	Consider	Not Opened	0
19273	Optimal Max 20 Sites_Conservative	PF_A6508	Consider	Not Opened	0
19274	Optimal Max 20 Sites_Conservative	PF_H2151	Consider	Not Opened	0
19275	Optimal Max 20 Sites_Conservative	PF_H2151	Consider	Not Opened	0
19276	Optimal Max 20 Sites_Conservative	PF_C2368	Consider	Not Opened	0
19277	Optimal Max 20 Sites_Conservative	PF_C2368	Consider	Not Opened	0
19278	Optimal Max 20 Sites_Conservative	PF_H2172	Consider	Not Opened	0
19279	Optimal Max 20 Sites_Conservative	PF_H2172	Consider	Not Opened	0
19280	Optimal Max 20 Sites_Conservative	PF_C2181	Consider	Not Opened	0
19281	Optimal Max 20 Sites_Conservative	PF_C2181	Consider	Not Opened	0
19282	Optimal Max 20 Sites_Conservative	PF_A2228	Consider	Not Opened	0
19283	Optimal Max 20 Sites_Conservative	PF_A2228	Consider	Not Opened	0
19284	Optimal Max 20 Sites_Conservative	PF_A2362	Consider	Not Opened	0
19285	Optimal Max 20 Sites_Conservative	PF_A2362	Consider	Not Opened	0
19286	Optimal Max 20 Sites_Conservative	PF_B2051	Consider	Not Opened	0
19287	Optimal Max 20 Sites_Conservative	PF_B2051	Consider	Not Opened	0
19288	Optimal Max 20 Sites_Conservative	PF_J2151	Consider	Not Opened	0
19289	Optimal Max 20 Sites_Conservative	PF_J2151	Consider	Not Opened	0
19290	Optimal Max 20 Sites_Conservative	PF_A2078	Consider	Not Opened	0
19291	Optimal Max 20 Sites_Conservative	PF_A2078	Consider	Not Opened	0
19292	Optimal Max 20 Sites_Conservative	PF_C6038	Consider	Not Opened	0
19293	Optimal Max 20 Sites_Conservative	PF_C6038	Consider	Not Opened	0
19294	Optimal Max 20 Sites_Conservative	PF_A2588	Consider	Not Opened	0
19295	Optimal Max 20 Sites_Conservative	PF_A2588	Consider	Not Opened	0
19296	Optimal Max 20 Sites_Conservative	PF_C2488	Consider	Not Opened	0
19297	Optimal Max 20 Sites_Conservative	PF_C2488	Consider	Not Opened	0
19298	Optimal Max 20 Sites_Conservative	PF_K2231	Consider	Not Opened	0
19299	Optimal Max 20 Sites_Conservative	PF_K2231	Consider	Not Opened	0
19300	Optimal Max 20 Sites_Conservative	PF_A2301	Consider	Not Opened	0
19301	Optimal Max 20 Sites_Conservative	PF_A2301	Consider	Not Opened	0
19302	Optimal Max 20 Sites_Conservative	PF_E2182	Consider	Not Opened	0
19303	Optimal Max 20 Sites_Conservative	PF_E2182	Consider	Not Opened	0
19304	Optimal Max 20 Sites_Conservative	PF_J2042	Consider	Not Opened	0
19305	Optimal Max 20 Sites_Conservative	PF_J2042	Consider	Not Opened	0
19306	Optimal Max 20 Sites_Conservative	PF_C2294	Consider	Not Opened	0
19307	Optimal Max 20 Sites_Conservative	PF_C2294	Consider	Not Opened	0
19308	Optimal Max 20 Sites_Conservative	PF_D2111	Consider	Not Opened	0
19309	Optimal Max 20 Sites_Conservative	PF_D2111	Consider	Not Opened	0
19310	Optimal Max 20 Sites_Conservative	PF_K2161	Consider	Not Opened	0
19311	Optimal Max 20 Sites_Conservative	PF_K2161	Consider	Not Opened	0
19312	Optimal Max 20 Sites_Conservative	PF_A2951	Consider	Not Opened	0
19313	Optimal Max 20 Sites_Conservative	PF_A2951	Consider	Not Opened	0
19314	Optimal Max 20 Sites_Conservative	PF_A2638	Consider	Not Opened	0
19315	Optimal Max 20 Sites_Conservative	PF_A2638	Consider	Not Opened	0
19316	Optimal Max 20 Sites_Conservative	PF_K2201	Consider	Not Opened	0
19317	Optimal Max 20 Sites_Conservative	PF_K2201	Consider	Not Opened	0
19318	Optimal Max 20 Sites_Conservative	PF_A2528	Consider	Not Opened	0
19319	Optimal Max 20 Sites_Conservative	PF_A2528	Consider	Not Opened	0
19320	Optimal Max 20 Sites_Conservative	PF_D2248	Consider	Not Opened	0
19321	Optimal Max 20 Sites_Conservative	PF_D2248	Consider	Not Opened	0
19322	Optimal Max 20 Sites_Conservative	PF_D2298	Consider	Not Opened	0
19323	Optimal Max 20 Sites_Conservative	PF_D2298	Consider	Not Opened	0
19324	Optimal Max 20 Sites_Conservative	PF_A2061	Consider	Not Opened	0
19325	Optimal Max 20 Sites_Conservative	PF_A2061	Consider	Not Opened	0
19326	Optimal Max 20 Sites_Conservative	PF_A2911	Consider	Not Opened	0
19327	Optimal Max 20 Sites_Conservative	PF_A2911	Consider	Not Opened	0
19328	Optimal Max 20 Sites_Conservative	PF_C2082	Consider	Not Opened	0
19329	Optimal Max 20 Sites_Conservative	PF_C2082	Consider	Not Opened	0
19330	Optimal Max 20 Sites_Conservative	PF_C6438	Consider	Not Opened	0
19331	Optimal Max 20 Sites_Conservative	PF_C6438	Consider	Not Opened	0
19332	Optimal Max 20 Sites_Conservative	PF_A2231	Consider	Not Opened	0
19333	Optimal Max 20 Sites_Conservative	PF_A2231	Consider	Not Opened	0
19334	Optimal Max 20 Sites_Conservative	PF_A2411	Consider	Not Opened	0
19335	Optimal Max 20 Sites_Conservative	PF_A2411	Consider	Not Opened	0
19336	Optimal Max 20 Sites_Conservative	PF_D2187	Consider	Not Opened	0
19337	Optimal Max 20 Sites_Conservative	PF_D2187	Consider	Not Opened	0
19338	Optimal Max 20 Sites_Conservative	PF_A2908	Consider	Not Opened	0
19339	Optimal Max 20 Sites_Conservative	PF_A2908	Consider	Not Opened	0
19340	Optimal Max 20 Sites_Conservative	PF_A4681	Consider	Not Opened	0
19341	Optimal Max 20 Sites_Conservative	PF_A4681	Consider	Not Opened	0
19342	Optimal Max 20 Sites_Conservative	PF_A2761	Consider	Not Opened	0
19343	Optimal Max 20 Sites_Conservative	PF_A2761	Consider	Not Opened	0
19344	Optimal Max 20 Sites_Conservative	PF_A2127	Consider	Not Opened	0
19345	Optimal Max 20 Sites_Conservative	PF_A2127	Consider	Not Opened	0
19346	Optimal Max 20 Sites_Conservative	PF_A2618	Consider	Not Opened	0
19347	Optimal Max 20 Sites_Conservative	PF_A2618	Consider	Not Opened	0
19348	Optimal Max 20 Sites_Conservative	PF_D2092	Consider	Not Opened	0
19349	Optimal Max 20 Sites_Conservative	PF_D2092	Consider	Not Opened	0
19350	Optimal Max 20 Sites_Conservative	PF_J2128	Consider	Not Opened	0
19351	Optimal Max 20 Sites_Conservative	PF_J2128	Consider	Not Opened	0
19352	Optimal Max 20 Sites_Conservative	PF_A2F48	Consider	Not Opened	0
19353	Optimal Max 20 Sites_Conservative	PF_A2F48	Consider	Not Opened	0
19354	Optimal Max 20 Sites_Conservative	PF_D2172	Consider	Not Opened	0
19355	Optimal Max 20 Sites_Conservative	PF_D2172	Consider	Not Opened	0
19356	Optimal Max 20 Sites_Conservative	PF_A2488	Consider	Not Opened	0
19357	Optimal Max 20 Sites_Conservative	PF_A2488	Consider	Not Opened	0
19358	Optimal Max 20 Sites_Conservative	PF_K2116	Consider	Not Opened	0
19359	Optimal Max 20 Sites_Conservative	PF_K2116	Consider	Not Opened	0
19360	Optimal Max 20 Sites_Conservative	PF_A2017	Consider	Not Opened	0
19361	Optimal Max 20 Sites_Conservative	PF_A2017	Consider	Not Opened	0
19362	Optimal Max 20 Sites_Conservative	PF_C2471	Consider	Not Opened	0
19363	Optimal Max 20 Sites_Conservative	PF_C2471	Consider	Not Opened	0
19364	Optimal Max 20 Sites_Conservative	PF_A2788	Consider	Not Opened	0
19365	Optimal Max 20 Sites_Conservative	PF_A2788	Consider	Not Opened	0
19366	Optimal Max 20 Sites_Conservative	PF_K2092	Consider	Not Opened	0
19367	Optimal Max 20 Sites_Conservative	PF_K2092	Consider	Not Opened	0
19368	Optimal Max 20 Sites_Conservative	PF_A2139	Consider	Not Opened	0
19369	Optimal Max 20 Sites_Conservative	PF_A2139	Consider	Not Opened	0
19370	Optimal Max 20 Sites_Conservative	EF_F2131	Consider	Not Opened	0
19371	Optimal Max 20 Sites_Conservative	EF_F2131	Consider	Not Opened	0
19372	Optimal Max 20 Sites_Conservative	EF_F2131	Consider	Not Opened	0
19373	Optimal Max 20 Sites_Conservative	PF_A2608	Consider	Not Opened	0
19374	Optimal Max 20 Sites_Conservative	PF_A2608	Consider	Not Opened	0
19375	Optimal Max 20 Sites_Conservative	PF_E2035	Consider	Not Opened	0
19376	Optimal Max 20 Sites_Conservative	PF_E2035	Consider	Not Opened	0
19377	Optimal Max 20 Sites_Conservative	PF_K2221	Consider	Not Opened	0
19378	Optimal Max 20 Sites_Conservative	PF_K2221	Consider	Not Opened	0
19379	Optimal Max 20 Sites_Conservative	PF_A2092	Consider	Not Opened	0
19380	Optimal Max 20 Sites_Conservative	PF_A2092	Consider	Not Opened	0
19381	Optimal Max 20 Sites_Conservative	PF_A2382	Consider	Not Opened	0
19382	Optimal Max 20 Sites_Conservative	PF_A2382	Consider	Not Opened	0
19383	Optimal Max 20 Sites_Conservative	PF_G2148	Consider	Not Opened	0
19384	Optimal Max 20 Sites_Conservative	PF_G2148	Consider	Not Opened	0
19385	Optimal Max 20 Sites_Conservative	PF_A2838	Consider	Not Opened	0
19386	Optimal Max 20 Sites_Conservative	PF_A2838	Consider	Not Opened	0
19387	Optimal Max 20 Sites_Conservative	PF_D2018	Consider	Not Opened	0
19388	Optimal Max 20 Sites_Conservative	PF_D2018	Consider	Not Opened	0
19389	Optimal Max 20 Sites_Conservative	PF_A2858	Consider	Not Opened	0
19390	Optimal Max 20 Sites_Conservative	PF_A2858	Consider	Not Opened	0
19391	Optimal Max 20 Sites_Conservative	PF_D2311	Consider	Not Opened	0
19392	Optimal Max 20 Sites_Conservative	PF_D2311	Consider	Not Opened	0
19393	Optimal Max 20 Sites_Conservative	PF_F2178	Consider	Not Opened	0
19394	Optimal Max 20 Sites_Conservative	PF_F2178	Consider	Not Opened	0
19395	Optimal Max 20 Sites_Conservative	PF_A2728	Consider	Not Opened	0
19396	Optimal Max 20 Sites_Conservative	PF_A2728	Consider	Not Opened	0
19397	Optimal Max 20 Sites_Conservative	PF_C2161	Consider	Not Opened	0
19398	Optimal Max 20 Sites_Conservative	PF_C2161	Consider	Not Opened	0
19399	Optimal Max 20 Sites_Conservative	PF_F2121	Consider	Not Opened	0
19400	Optimal Max 20 Sites_Conservative	PF_F2121	Consider	Not Opened	0
19401	Optimal Max 20 Sites_Conservative	PF_H2111	Consider	Not Opened	0
19402	Optimal Max 20 Sites_Conservative	PF_H2111	Consider	Not Opened	0
19403	Optimal Max 20 Sites_Conservative	PF_C2048	Consider	Not Opened	0
19404	Optimal Max 20 Sites_Conservative	PF_C2048	Consider	Not Opened	0
19405	Optimal Max 20 Sites_Conservative	PF_A2568	Consider	Not Opened	0
19406	Optimal Max 20 Sites_Conservative	PF_A2568	Consider	Not Opened	0
19407	Optimal Max 20 Sites_Conservative	PF_A2108	Consider	Not Opened	0
19408	Optimal Max 20 Sites_Conservative	PF_A2108	Consider	Not Opened	0
19409	Optimal Max 20 Sites_Conservative	PF_C2172	Consider	Not Opened	0
19410	Optimal Max 20 Sites_Conservative	PF_C2172	Consider	Not Opened	0
19411	Optimal Max 20 Sites_Conservative	PF_K2061	Consider	Not Opened	0
19412	Optimal Max 20 Sites_Conservative	PF_K2061	Consider	Not Opened	0
19413	Optimal Max 20 Sites_Conservative	PF_C2241	Consider	Not Opened	0
19414	Optimal Max 20 Sites_Conservative	PF_C2241	Consider	Not Opened	0
19415	Optimal Max 20 Sites_Conservative	PF_F2151	Consider	Not Opened	0
19416	Optimal Max 20 Sites_Conservative	PF_F2151	Consider	Not Opened	0
19417	Optimal Max 20 Sites_Conservative	PF_C2378	Consider	Not Opened	0
19418	Optimal Max 20 Sites_Conservative	PF_C2378	Consider	Not Opened	0
19419	Optimal Max 20 Sites_Conservative	PF_C2142	Consider	Not Opened	0
19420	Optimal Max 20 Sites_Conservative	PF_C2142	Consider	Not Opened	0
19421	Optimal Max 20 Sites_Conservative	PF_C2192	Consider	Not Opened	0
19422	Optimal Max 20 Sites_Conservative	PF_C2192	Consider	Not Opened	0
19423	Optimal Max 20 Sites_Conservative	PF_A2FJ8	Consider	Not Opened	0
19424	Optimal Max 20 Sites_Conservative	PF_A2FJ8	Consider	Not Opened	0
19425	Optimal Max 20 Sites_Conservative	PF_E2131	Consider	Not Opened	0
19426	Optimal Max 20 Sites_Conservative	PF_E2131	Consider	Not Opened	0
19427	Optimal Max 20 Sites_Conservative	PF_A2142	Consider	Not Opened	0
19428	Optimal Max 20 Sites_Conservative	PF_A2142	Consider	Not Opened	0
19429	Optimal Max 20 Sites_Conservative	PF_A2461	Consider	Not Opened	0
19430	Optimal Max 20 Sites_Conservative	PF_A2461	Consider	Not Opened	0
19431	Optimal Max 20 Sites_Conservative	PF_A2F38	Consider	Not Opened	0
19432	Optimal Max 20 Sites_Conservative	PF_A2F38	Consider	Not Opened	0
19433	Optimal Max 20 Sites_Conservative	PF_H2138	Consider	Not Opened	0
19434	Optimal Max 20 Sites_Conservative	PF_H2138	Consider	Not Opened	0
19435	Optimal Max 20 Sites_Conservative	PF_E2268	Consider	Not Opened	0
19436	Optimal Max 20 Sites_Conservative	PF_E2268	Consider	Not Opened	0
19437	Optimal Max 20 Sites_Conservative	PF_F2162	Consider	Not Opened	0
19438	Optimal Max 20 Sites_Conservative	PF_F2162	Consider	Not Opened	0
19439	Optimal Max 20 Sites_Conservative	PF_A2518	Consider	Not Opened	0
19440	Optimal Max 20 Sites_Conservative	PF_A2518	Consider	Not Opened	0
19441	Optimal Max 20 Sites_Conservative	PF_G2101	Consider	Not Opened	0
19442	Optimal Max 20 Sites_Conservative	PF_G2101	Consider	Not Opened	0
19443	Optimal Max 20 Sites_Conservative	PF_A2848	Consider	Not Opened	0
19444	Optimal Max 20 Sites_Conservative	PF_A2848	Consider	Not Opened	0
19445	Optimal Max 20 Sites_Conservative	PF_C2418	Consider	Not Opened	0
19446	Optimal Max 20 Sites_Conservative	PF_C2418	Consider	Not Opened	0
19447	Optimal Max 20 Sites_Conservative	PF_E2161	Consider	Not Opened	0
19448	Optimal Max 20 Sites_Conservative	PF_E2161	Consider	Not Opened	0
19449	Optimal Max 20 Sites_Conservative	PF_G2018	Consider	Not Opened	0
19450	Optimal Max 20 Sites_Conservative	PF_G2018	Consider	Not Opened	0
19451	Optimal Max 20 Sites_Conservative	PF_G2138	Consider	Not Opened	0
19452	Optimal Max 20 Sites_Conservative	PF_G2138	Consider	Not Opened	0
19453	Optimal Max 20 Sites_Conservative	PF_A2088	Consider	Not Opened	0
19454	Optimal Max 20 Sites_Conservative	PF_A2088	Consider	Not Opened	0
19455	Optimal Max 20 Sites_Conservative	PF_A2321	Consider	Not Opened	0
19456	Optimal Max 20 Sites_Conservative	PF_A2321	Consider	Not Opened	0
19457	Optimal Max 20 Sites_Conservative	PF_H2071	Consider	Not Opened	0
19458	Optimal Max 20 Sites_Conservative	PF_H2071	Consider	Not Opened	0
19459	Optimal Max 20 Sites_Conservative	PF_F2112	Consider	Not Opened	0
19460	Optimal Max 20 Sites_Conservative	PF_F2112	Consider	Not Opened	0
19461	Optimal Max 20 Sites_Conservative	PF_C2231	Consider	Not Opened	0
19462	Optimal Max 20 Sites_Conservative	PF_C2231	Consider	Not Opened	0
19463	Optimal Max 20 Sites_Conservative	PF_F2091	Consider	Not Opened	0
19464	Optimal Max 20 Sites_Conservative	PF_F2091	Consider	Not Opened	0
19465	Optimal Max 20 Sites_Conservative	PF_E2101	Consider	Not Opened	0
19466	Optimal Max 20 Sites_Conservative	PF_E2101	Consider	Not Opened	0
19467	Optimal Max 20 Sites_Conservative	PF_B2201	Consider	Not Opened	0
19468	Optimal Max 20 Sites_Conservative	PF_B2201	Consider	Not Opened	0
19469	Optimal Max 20 Sites_Conservative	PF_E2208	Consider	Not Opened	0
19470	Optimal Max 20 Sites_Conservative	PF_E2208	Consider	Not Opened	0
19471	Optimal Max 20 Sites_Conservative	PF_A2F98	Consider	Not Opened	0
19472	Optimal Max 20 Sites_Conservative	PF_A2F98	Consider	Not Opened	0
19473	Optimal Max 20 Sites_Conservative	PF_A2542	Consider	Not Opened	0
19474	Optimal Max 20 Sites_Conservative	PF_A2542	Consider	Not Opened	0
19475	Optimal Max 20 Sites_Conservative	PF_F2018	Consider	Not Opened	0
19476	Optimal Max 20 Sites_Conservative	PF_F2018	Consider	Not Opened	0
19477	Optimal Max 20 Sites_Conservative	PF_C2132	Consider	Not Opened	0
19478	Optimal Max 20 Sites_Conservative	PF_C2132	Consider	Not Opened	0
19479	Optimal Max 20 Sites_Conservative	PF_H2042	Consider	Not Opened	0
19480	Optimal Max 20 Sites_Conservative	PF_H2042	Consider	Not Opened	0
19481	Optimal Max 20 Sites_Conservative	PF_A2161	Consider	Not Opened	0
19482	Optimal Max 20 Sites_Conservative	PF_A2161	Consider	Not Opened	0
19483	Optimal Max 20 Sites_Conservative	PF_J2148	Consider	Not Opened	0
19484	Optimal Max 20 Sites_Conservative	PF_J2148	Consider	Not Opened	0
19485	Optimal Max 20 Sites_Conservative	PF_B2218	Consider	Not Opened	0
19486	Optimal Max 20 Sites_Conservative	PF_B2218	Consider	Not Opened	0
19487	Optimal Max 20 Sites_Conservative	PF_F2052	Consider	Not Opened	0
19488	Optimal Max 20 Sites_Conservative	PF_F2052	Consider	Not Opened	0
19489	Optimal Max 20 Sites_Conservative	PF_C2158	Consider	Not Opened	0
19490	Optimal Max 20 Sites_Conservative	PF_C2158	Consider	Not Opened	0
19491	Optimal Max 20 Sites_Conservative	PF_A2F78	Consider	Not Opened	0
19492	Optimal Max 20 Sites_Conservative	PF_A2F78	Consider	Not Opened	0
19493	Optimal Max 20 Sites_Conservative	PF_A2968	Consider	Not Opened	0
19494	Optimal Max 20 Sites_Conservative	PF_A2968	Consider	Not Opened	0
19495	Optimal Max 20 Sites_Conservative	PF_C2321	Consider	Not Opened	0
19496	Optimal Max 20 Sites_Conservative	PF_C2321	Consider	Not Opened	0
19497	Optimal Max 20 Sites_Conservative	PF_A2F58	Consider	Not Opened	0
19498	Optimal Max 20 Sites_Conservative	PF_A2F58	Consider	Not Opened	0
19499	Optimal Max 20 Sites_Conservative	PF_A2478	Consider	Not Opened	0
19500	Optimal Max 20 Sites_Conservative	PF_A2478	Consider	Not Opened	0
19501	Optimal Max 20 Sites_Conservative	PF_B2168	Consider	Not Opened	0
19502	Optimal Max 20 Sites_Conservative	PF_B2168	Consider	Not Opened	0
19503	Optimal Max 20 Sites_Conservative	PF_J2061	Consider	Not Opened	0
19504	Optimal Max 20 Sites_Conservative	PF_J2061	Consider	Not Opened	0
19505	Optimal Max 20 Sites_Conservative	PF_D2288	Consider	Not Opened	0
19506	Optimal Max 20 Sites_Conservative	PF_D2288	Consider	Not Opened	0
19507	Optimal Max 20 Sites_Conservative	PF_J2188	Consider	Not Opened	0
19508	Optimal Max 20 Sites_Conservative	PF_J2188	Consider	Not Opened	0
19509	Optimal Max 20 Sites_Conservative	PF_F2191	Consider	Not Opened	0
19510	Optimal Max 20 Sites_Conservative	PF_F2191	Consider	Not Opened	0
19511	Optimal Max 20 Sites_Conservative	EF_F2141	Consider	Not Opened	0
19512	Optimal Max 20 Sites_Conservative	EF_F2141	Consider	Not Opened	0
19513	Optimal Max 20 Sites_Conservative	EF_F2141	Consider	Not Opened	0
19514	Optimal Max 20 Sites_Conservative	PF_K2052	Consider	Not Opened	0
19515	Optimal Max 20 Sites_Conservative	PF_K2052	Consider	Not Opened	0
19516	Optimal Max 20 Sites_Conservative	PF_D2052	Consider	Not Opened	0
19517	Optimal Max 20 Sites_Conservative	PF_D2052	Consider	Not Opened	0
19518	Optimal Max 20 Sites_Conservative	PF_A2F88	Consider	Not Opened	0
19519	Optimal Max 20 Sites_Conservative	PF_A2F88	Consider	Not Opened	0
19520	Optimal Max 20 Sites_Conservative	PF_A2371	Consider	Not Opened	0
19521	Optimal Max 20 Sites_Conservative	PF_A2371	Consider	Not Opened	0
19522	Optimal Max 20 Sites_Conservative	PF_D2191	Consider	Not Opened	0
19523	Optimal Max 20 Sites_Conservative	PF_D2191	Consider	Not Opened	0
19524	Optimal Max 20 Sites_Conservative	PF_D2142	Consider	Not Opened	0
19525	Optimal Max 20 Sites_Conservative	PF_D2142	Consider	Not Opened	0
19526	Optimal Max 20 Sites_Conservative	PF_A2342	Consider	Not Opened	0
19527	Optimal Max 20 Sites_Conservative	PF_A2342	Consider	Not Opened	0
19528	Optimal Max 20 Sites_Conservative	PF_F2081	Consider	Not Opened	0
19529	Optimal Max 20 Sites_Conservative	PF_F2081	Consider	Not Opened	0
19530	Optimal Max 20 Sites_Conservative	PF_A2184	Consider	Not Opened	0
19531	Optimal Max 20 Sites_Conservative	PF_A2184	Consider	Not Opened	0
19532	Optimal Max 20 Sites_Conservative	PF_A2008	Consider	Not Opened	0
19533	Optimal Max 20 Sites_Conservative	PF_A2008	Consider	Not Opened	0
19534	Optimal Max 20 Sites_Conservative	PF_A2748	Consider	Not Opened	0
19535	Optimal Max 20 Sites_Conservative	PF_A2748	Consider	Not Opened	0
19536	Optimal Max 20 Sites_Conservative	PF_D2122	Consider	Not Opened	0
19537	Optimal Max 20 Sites_Conservative	PF_D2122	Consider	Not Opened	0
19538	Optimal Max 20 Sites_Conservative	PF_C2051	Consider	Not Opened	0
19539	Optimal Max 20 Sites_Conservative	PF_C2051	Consider	Not Opened	0
19540	Optimal Max 20 Sites_Conservative	PF_C2381	Consider	Not Opened	0
19541	Optimal Max 20 Sites_Conservative	PF_C2381	Consider	Not Opened	0
19542	Optimal Max 20 Sites_Conservative	PF_D2221	Consider	Not Opened	0
19543	Optimal Max 20 Sites_Conservative	PF_D2221	Consider	Not Opened	0
19544	Optimal Max 20 Sites_Conservative	PF_B2032	Consider	Not Opened	0
19545	Optimal Max 20 Sites_Conservative	PF_B2032	Consider	Not Opened	0
19546	Optimal Max 20 Sites_Conservative	PF_A1038	Consider	Not Opened	0
19547	Optimal Max 20 Sites_Conservative	PF_A1038	Consider	Not Opened	0
19548	Optimal Max 20 Sites_Conservative	PF_F2041	Consider	Not Opened	0
19549	Optimal Max 20 Sites_Conservative	PF_F2041	Consider	Not Opened	0
19550	Optimal Max 20 Sites_Conservative	PF_J2011	Consider	Not Opened	0
19551	Optimal Max 20 Sites_Conservative	PF_J2011	Consider	Not Opened	0
19552	Optimal Max 20 Sites_Conservative	PF_D2238	Consider	Not Opened	0
19553	Optimal Max 20 Sites_Conservative	PF_D2238	Consider	Not Opened	0
19554	Optimal Max 20 Sites_Conservative	PF_F2231	Consider	Not Opened	0
19555	Optimal Max 20 Sites_Conservative	PF_F2231	Consider	Not Opened	0
19556	Optimal Max 20 Sites_Conservative	PF_B2041	Consider	Not Opened	0
19557	Optimal Max 20 Sites_Conservative	PF_B2041	Consider	Not Opened	0
19558	Optimal Max 20 Sites_Conservative	PF_A2808	Consider	Not Opened	0
19559	Optimal Max 20 Sites_Conservative	PF_A2808	Consider	Not Opened	0
19560	Optimal Max 20 Sites_Conservative	PF_G2121	Consider	Not Opened	0
19561	Optimal Max 20 Sites_Conservative	PF_G2121	Consider	Not Opened	0
19562	Optimal Max 20 Sites_Conservative	PF_A2448	Consider	Not Opened	0
19563	Optimal Max 20 Sites_Conservative	PF_A2448	Consider	Not Opened	0
19564	Optimal Max 20 Sites_Conservative	PF_J2161	Consider	Not Opened	0
19565	Optimal Max 20 Sites_Conservative	PF_J2161	Consider	Not Opened	0
19566	Optimal Max 20 Sites_Conservative	PF_A2192	Consider	Not Opened	0
19567	Optimal Max 20 Sites_Conservative	PF_A2192	Consider	Not Opened	0
19568	Optimal Max 20 Sites_Conservative	PF_E2041	Consider	Not Opened	0
19569	Optimal Max 20 Sites_Conservative	PF_E2041	Consider	Not Opened	0
19570	Optimal Max 20 Sites_Conservative	EF_C2428	Include	Open at Level 1/Not Used	0	2880	2880	0
19571	Optimal Max 20 Sites_Conservative	EF_C2428	Consider	Not Opened	0
19572	Optimal Max 20 Sites_Conservative	EF_C2428	Consider	Not Opened	0
19573	Optimal Max 20 Sites_Conservative	PF_A2208	Consider	Not Opened	0
19574	Optimal Max 20 Sites_Conservative	PF_A2208	Consider	Not Opened	0
19575	Optimal Max 20 Sites_Conservative	PF_C2348	Consider	Not Opened	0
19576	Optimal Max 20 Sites_Conservative	PF_C2348	Consider	Not Opened	0
19577	Optimal Max 20 Sites_Conservative	PF_B2081	Consider	Not Opened	0
19578	Optimal Max 20 Sites_Conservative	PF_B2081	Consider	Not Opened	0
19579	Optimal Max 20 Sites_Conservative	PF_C2331	Consider	Not Opened	0
19580	Optimal Max 20 Sites_Conservative	PF_C2331	Consider	Not Opened	0
19581	Optimal Max 20 Sites_Conservative	EF_A2491	Consider	Not Opened	0
19582	Optimal Max 20 Sites_Conservative	EF_A2491	Consider	Not Opened	0
19583	Optimal Max 20 Sites_Conservative	EF_A2491	Consider	Not Opened	0
19584	Optimal Max 20 Sites_Conservative	PF_A2898	Consider	Not Opened	0
19585	Optimal Max 20 Sites_Conservative	PF_A2898	Consider	Not Opened	0
19586	Optimal Max 20 Sites_Conservative	PF_B2101	Consider	Not Opened	0
19587	Optimal Max 20 Sites_Conservative	PF_B2101	Consider	Not Opened	0
19588	Optimal Max 20 Sites_Conservative	PF_K2171	Consider	Not Opened	0
19589	Optimal Max 20 Sites_Conservative	PF_K2171	Consider	Not Opened	0
19590	Optimal Max 20 Sites_Moderate	EF_C1061	Include	Open at Level 1	2880	2880	0	1
19591	Optimal Max 20 Sites_Moderate	EF_C1061	Include	Open at Level 1	2878.45	2880	1.55125	0.99946
19592	Optimal Max 20 Sites_Moderate	EF_C1061	Consider	Not Opened	0
19593	Optimal Max 20 Sites_Moderate	EF_E1021	Include	Open at Level 1/Not Used	0	2880	2880	0
19594	Optimal Max 20 Sites_Moderate	EF_E1021	Include	Open at Level 1	2450.98	2880	429.021	0.85103
19595	Optimal Max 20 Sites_Moderate	EF_E1021	Consider	Not Opened	0
19596	Optimal Max 20 Sites_Moderate	EF_A7001	Include	Open at Level 1	785.509	2880	2094.49	0.27275
19597	Optimal Max 20 Sites_Moderate	EF_A7001	Consider	Not Opened	0
19598	Optimal Max 20 Sites_Moderate	EF_A7001	Consider	Not Opened	0
19599	Optimal Max 20 Sites_Moderate	EF_E2051	Consider	Not Opened	0
19600	Optimal Max 20 Sites_Moderate	EF_E2051	Consider	Open at Level 1	309	2880	2571	0.10729
19601	Optimal Max 20 Sites_Moderate	EF_E2051	Consider	Not Opened	0
19602	Optimal Max 20 Sites_Moderate	EF_A2551	Include	Open at Level 1	1701	2880	1179	0.59063
19603	Optimal Max 20 Sites_Moderate	EF_A2551	Consider	Not Opened	0
19604	Optimal Max 20 Sites_Moderate	EF_A2551	Consider	Not Opened	0
19605	Optimal Max 20 Sites_Moderate	EF_A2888	Include	Open at Level 1	1143	2880	1737	0.39687
19606	Optimal Max 20 Sites_Moderate	EF_A2888	Consider	Not Opened	0
19607	Optimal Max 20 Sites_Moderate	EF_A2888	Consider	Not Opened	0
19608	Optimal Max 20 Sites_Moderate	EF_D1021	Include	Open at Level 1	2880	2880	0	1
19609	Optimal Max 20 Sites_Moderate	EF_D1021	Include	Open at Level 1	1010	2880	1870	0.35069
19610	Optimal Max 20 Sites_Moderate	EF_D1021	Consider	Not Opened	0
19611	Optimal Max 20 Sites_Moderate	EF_K1012	Include	Open at Level 1	983	2880	1897	0.34132
19612	Optimal Max 20 Sites_Moderate	EF_K1012	Consider	Not Opened	0
19613	Optimal Max 20 Sites_Moderate	EF_K1012	Consider	Not Opened	0
19614	Optimal Max 20 Sites_Moderate	EF_E2258	Include	Open at Level 1	237	2880	2643	0.08229
19615	Optimal Max 20 Sites_Moderate	EF_E2258	Consider	Not Opened	0
19616	Optimal Max 20 Sites_Moderate	EF_E2258	Consider	Not Opened	0
19617	Optimal Max 20 Sites_Moderate	EF_A1023	Include	Open at Level 1	2715	2880	165	0.94271
19618	Optimal Max 20 Sites_Moderate	EF_A1023	Consider	Not Opened	0
19619	Optimal Max 20 Sites_Moderate	EF_A1023	Consider	Not Opened	0
19620	Optimal Max 20 Sites_Moderate	PF_H2051	Consider	Not Opened	0
19621	Optimal Max 20 Sites_Moderate	PF_H2051	Consider	Open at Level 1	474	2880	2406	0.16458
19622	Optimal Max 20 Sites_Moderate	PF_G2091	Consider	Open at Level 1	1047	2880	1833	0.36354
19623	Optimal Max 20 Sites_Moderate	PF_G2091	Consider	Not Opened	0
19624	Optimal Max 20 Sites_Moderate	PF_K2151	Consider	Not Opened	0
19625	Optimal Max 20 Sites_Moderate	PF_K2151	Consider	Open at Level 1	828	2880	2052	0.2875
19626	Optimal Max 20 Sites_Moderate	EF_C1072	Include	Open at Level 1	640	2880	2240	0.22222
19627	Optimal Max 20 Sites_Moderate	EF_C1072	Consider	Not Opened	0
19628	Optimal Max 20 Sites_Moderate	EF_C1072	Consider	Not Opened	0
19629	Optimal Max 20 Sites_Moderate	EF_K2141	Consider	Not Opened	0
19630	Optimal Max 20 Sites_Moderate	EF_K2141	Consider	Not Opened	0
19631	Optimal Max 20 Sites_Moderate	EF_K2141	Consider	Open at Level 1	974	2880	1906	0.33819
19632	Optimal Max 20 Sites_Moderate	EF_A1042	Include	Open at Level 1	980	2880	1900	0.34028
19633	Optimal Max 20 Sites_Moderate	EF_A1042	Consider	Not Opened	0
19634	Optimal Max 20 Sites_Moderate	EF_A1042	Consider	Not Opened	0
19635	Optimal Max 20 Sites_Moderate	PF_E2142	Consider	Open at Level 1	1116	2880	1764	0.3875
19636	Optimal Max 20 Sites_Moderate	PF_E2142	Consider	Not Opened	0
19637	Optimal Max 20 Sites_Moderate	EF_A1661	Include	Open at Level 1/Not Used	0	2880	2880	0
19638	Optimal Max 20 Sites_Moderate	EF_A1661	Include	Open at Level 1	2240	2880	640	0.77778
19639	Optimal Max 20 Sites_Moderate	EF_A1661	Consider	Not Opened	0
19640	Optimal Max 20 Sites_Moderate	EF_F1021	Include	Open at Level 1	1410	2880	1470	0.48958
19641	Optimal Max 20 Sites_Moderate	EF_F1021	Include	Open at Level 1/Not Used	0	2880	2880	0
19642	Optimal Max 20 Sites_Moderate	EF_F1021	Consider	Not Opened	0
19643	Optimal Max 20 Sites_Moderate	EF_J2101	Consider	Open at Level 1	151	2880	2729	0.05243
19644	Optimal Max 20 Sites_Moderate	EF_J2101	Consider	Not Opened	0
19645	Optimal Max 20 Sites_Moderate	EF_J2101	Consider	Not Opened	0
19646	Optimal Max 20 Sites_Moderate	EF_G1021	Include	Open at Level 1	962	2880	1918	0.33403
19647	Optimal Max 20 Sites_Moderate	EF_G1021	Consider	Not Opened	0
19648	Optimal Max 20 Sites_Moderate	EF_G1021	Consider	Not Opened	0
19649	Optimal Max 20 Sites_Moderate	EF_B1011	Include	Open at Level 1	576	2880	2304	0.2
19650	Optimal Max 20 Sites_Moderate	EF_B1011	Consider	Not Opened	0
19651	Optimal Max 20 Sites_Moderate	EF_B1011	Consider	Not Opened	0
19652	Optimal Max 20 Sites_Moderate	EF_J1131	Include	Open at Level 1	2328	2880	552	0.80833
19653	Optimal Max 20 Sites_Moderate	EF_J1131	Consider	Not Opened	0
19654	Optimal Max 20 Sites_Moderate	EF_J1131	Consider	Not Opened	0
19655	Optimal Max 20 Sites_Moderate	EF_G2062	Consider	Not Opened	0
19656	Optimal Max 20 Sites_Moderate	EF_G2062	Consider	Open at Level 1	407	2880	2473	0.14132
19657	Optimal Max 20 Sites_Moderate	EF_G2062	Consider	Not Opened	0
19658	Optimal Max 20 Sites_Moderate	EF_A2421	Include	Open at Level 1/Not Used	0	2880	2880	0
19659	Optimal Max 20 Sites_Moderate	EF_A2421	Include	Open at Level 1	698	2880	2182	0.24236
19660	Optimal Max 20 Sites_Moderate	EF_A2421	Consider	Not Opened	0
19661	Optimal Max 20 Sites_Moderate	EF_D1034	Include	Open at Level 1	2219	2880	661	0.77049
19662	Optimal Max 20 Sites_Moderate	EF_D1034	Consider	Not Opened	0
19663	Optimal Max 20 Sites_Moderate	EF_D1034	Consider	Not Opened	0
19664	Optimal Max 20 Sites_Moderate	PF_K2221	Consider	Not Opened	0
19665	Optimal Max 20 Sites_Moderate	PF_K2221	Consider	Open at Level 1	206	2880	2674	0.07153
19666	Optimal Max 20 Sites_Moderate	PF_G2101	Consider	Not Opened	0
19667	Optimal Max 20 Sites_Moderate	PF_G2101	Consider	Open at Level 1	250	2880	2630	0.08681
19668	Optimal Max 20 Sites_Moderate	PF_E2161	Consider	Not Opened	0
19669	Optimal Max 20 Sites_Moderate	PF_E2161	Consider	Open at Level 1	257	2880	2623	0.08924
19670	Optimal Max 20 Sites_Moderate	EF_H1023	Include	Open at Level 1	745	2880	2135	0.25868
19671	Optimal Max 20 Sites_Moderate	EF_H1023	Consider	Not Opened	0
19672	Optimal Max 20 Sites_Moderate	EF_H1023	Consider	Not Opened	0
19673	Optimal Max 20 Sites_Moderate	EF_H1011	Include	Open at Level 1	246	2880	2634	0.08542
19674	Optimal Max 20 Sites_Moderate	EF_H1011	Consider	Not Opened	0
19675	Optimal Max 20 Sites_Moderate	EF_H1011	Consider	Not Opened	0
19676	Optimal Max 20 Sites_Moderate	EF_K1026	Include	Open at Level 1	404	2880	2476	0.14028
19677	Optimal Max 20 Sites_Moderate	EF_K1026	Consider	Not Opened	0
19678	Optimal Max 20 Sites_Moderate	EF_K1026	Consider	Not Opened	0
19679	Optimal Max 20 Sites_Moderate	EF_B1022	Include	Open at Level 1	1127	2880	1753	0.39132
19680	Optimal Max 20 Sites_Moderate	EF_B1022	Consider	Not Opened	0
19681	Optimal Max 20 Sites_Moderate	EF_B1022	Consider	Not Opened	0
19682	Optimal Max 20 Sites_Moderate	PF_A2242	Consider	Open at Level 1	1422	2880	1458	0.49375
19683	Optimal Max 20 Sites_Moderate	PF_A2242	Consider	Not Opened	0
19684	Optimal Max 20 Sites_Moderate	EF_H2101	Consider	Not Opened	0
19685	Optimal Max 20 Sites_Moderate	EF_H2101	Consider	Not Opened	0
19686	Optimal Max 20 Sites_Moderate	EF_H2101	Consider	Open at Level 1	37	2880	2843	0.01285
19687	Optimal Max 20 Sites_Moderate	EF_A1051	Include	Open at Level 1	1033	2880	1847	0.35868
19688	Optimal Max 20 Sites_Moderate	EF_A1051	Consider	Not Opened	0
19689	Optimal Max 20 Sites_Moderate	EF_A1051	Consider	Not Opened	0
19690	Optimal Max 20 Sites_Moderate	EF_C2428	Include	Open at Level 1	550	2880	2330	0.19097
19691	Optimal Max 20 Sites_Moderate	EF_C2428	Consider	Not Opened	0
19692	Optimal Max 20 Sites_Moderate	EF_C2428	Consider	Not Opened	0
19693	Optimal Max 20 Sites_Moderate	PF_D2071	Consider	Not Opened	0
19694	Optimal Max 20 Sites_Moderate	PF_D2071	Consider	Not Opened	0
19695	Optimal Max 20 Sites_Moderate	PF_C2282	Consider	Not Opened	0
19696	Optimal Max 20 Sites_Moderate	PF_C2282	Consider	Not Opened	0
19697	Optimal Max 20 Sites_Moderate	EF_A2281	Consider	Not Opened	0
19698	Optimal Max 20 Sites_Moderate	EF_A2281	Consider	Not Opened	0
19699	Optimal Max 20 Sites_Moderate	EF_A2281	Consider	Not Opened	0
19700	Optimal Max 20 Sites_Moderate	PF_E2061	Consider	Not Opened	0
19701	Optimal Max 20 Sites_Moderate	PF_E2061	Consider	Not Opened	0
19702	Optimal Max 20 Sites_Moderate	PF_E2072	Consider	Not Opened	0
19703	Optimal Max 20 Sites_Moderate	PF_E2072	Consider	Not Opened	0
19704	Optimal Max 20 Sites_Moderate	PF_A2316	Consider	Not Opened	0
19705	Optimal Max 20 Sites_Moderate	PF_A2316	Consider	Not Opened	0
19706	Optimal Max 20 Sites_Moderate	PF_A2738	Consider	Not Opened	0
19707	Optimal Max 20 Sites_Moderate	PF_A2738	Consider	Not Opened	0
19708	Optimal Max 20 Sites_Moderate	PF_A2598	Consider	Not Opened	0
19709	Optimal Max 20 Sites_Moderate	PF_A2598	Consider	Not Opened	0
19710	Optimal Max 20 Sites_Moderate	PF_A2998	Consider	Not Opened	0
19711	Optimal Max 20 Sites_Moderate	PF_A2998	Consider	Not Opened	0
19712	Optimal Max 20 Sites_Moderate	PF_B2258	Consider	Not Opened	0
19713	Optimal Max 20 Sites_Moderate	PF_B2258	Consider	Not Opened	0
19714	Optimal Max 20 Sites_Moderate	PF_C2211	Consider	Not Opened	0
19715	Optimal Max 20 Sites_Moderate	PF_C2211	Consider	Not Opened	0
19716	Optimal Max 20 Sites_Moderate	PF_B2121	Consider	Not Opened	0
19717	Optimal Max 20 Sites_Moderate	PF_B2121	Consider	Not Opened	0
19718	Optimal Max 20 Sites_Moderate	PF_K2131	Consider	Not Opened	0
19719	Optimal Max 20 Sites_Moderate	PF_K2131	Consider	Not Opened	0
19720	Optimal Max 20 Sites_Moderate	PF_A2332	Consider	Not Opened	0
19721	Optimal Max 20 Sites_Moderate	PF_A2332	Consider	Not Opened	0
19722	Optimal Max 20 Sites_Moderate	PF_D2132	Consider	Not Opened	0
19723	Optimal Max 20 Sites_Moderate	PF_D2132	Consider	Not Opened	0
19724	Optimal Max 20 Sites_Moderate	PF_A2758	Consider	Not Opened	0
19725	Optimal Max 20 Sites_Moderate	PF_A2758	Consider	Not Opened	0
19726	Optimal Max 20 Sites_Moderate	PF_B2091	Consider	Not Opened	0
19727	Optimal Max 20 Sites_Moderate	PF_B2091	Consider	Not Opened	0
19728	Optimal Max 20 Sites_Moderate	PF_B2148	Consider	Not Opened	0
19729	Optimal Max 20 Sites_Moderate	PF_B2148	Consider	Not Opened	0
19730	Optimal Max 20 Sites_Moderate	PF_D2161	Consider	Not Opened	0
19731	Optimal Max 20 Sites_Moderate	PF_D2161	Consider	Not Opened	0
19732	Optimal Max 20 Sites_Moderate	PF_C2301	Consider	Not Opened	0
19733	Optimal Max 20 Sites_Moderate	PF_C2301	Consider	Not Opened	0
19734	Optimal Max 20 Sites_Moderate	EF_H2031	Consider	Not Opened	0
19735	Optimal Max 20 Sites_Moderate	EF_H2031	Consider	Not Opened	0
19736	Optimal Max 20 Sites_Moderate	EF_H2031	Consider	Not Opened	0
19737	Optimal Max 20 Sites_Moderate	PF_C2018	Consider	Not Opened	0
19738	Optimal Max 20 Sites_Moderate	PF_C2018	Consider	Not Opened	0
19739	Optimal Max 20 Sites_Moderate	PF_F2061	Consider	Not Opened	0
19740	Optimal Max 20 Sites_Moderate	PF_F2061	Consider	Not Opened	0
19741	Optimal Max 20 Sites_Moderate	PF_E2091	Consider	Not Opened	0
19742	Optimal Max 20 Sites_Moderate	PF_E2091	Consider	Not Opened	0
19743	Optimal Max 20 Sites_Moderate	PF_K2186	Consider	Not Opened	0
19744	Optimal Max 20 Sites_Moderate	PF_K2186	Consider	Not Opened	0
19745	Optimal Max 20 Sites_Moderate	PF_C2448	Consider	Not Opened	0
19746	Optimal Max 20 Sites_Moderate	PF_C2448	Consider	Not Opened	0
19747	Optimal Max 20 Sites_Moderate	PF_C2254	Consider	Not Opened	0
19748	Optimal Max 20 Sites_Moderate	PF_C2254	Consider	Not Opened	0
19749	Optimal Max 20 Sites_Moderate	PF_C2261	Consider	Not Opened	0
19750	Optimal Max 20 Sites_Moderate	PF_C2261	Consider	Not Opened	0
19751	Optimal Max 20 Sites_Moderate	PF_A2171	Consider	Not Opened	0
19752	Optimal Max 20 Sites_Moderate	PF_A2171	Consider	Not Opened	0
19753	Optimal Max 20 Sites_Moderate	PF_A2458	Consider	Not Opened	0
19754	Optimal Max 20 Sites_Moderate	PF_A2458	Consider	Not Opened	0
19755	Optimal Max 20 Sites_Moderate	PF_A2978	Consider	Not Opened	0
19756	Optimal Max 20 Sites_Moderate	PF_A2978	Consider	Not Opened	0
19757	Optimal Max 20 Sites_Moderate	PF_D2218	Consider	Not Opened	0
19758	Optimal Max 20 Sites_Moderate	PF_D2218	Consider	Not Opened	0
19759	Optimal Max 20 Sites_Moderate	PF_C2112	Consider	Not Opened	0
19760	Optimal Max 20 Sites_Moderate	PF_C2112	Consider	Not Opened	0
19761	Optimal Max 20 Sites_Moderate	PF_A2F68	Consider	Not Opened	0
19762	Optimal Max 20 Sites_Moderate	PF_A2F68	Consider	Not Opened	0
19763	Optimal Max 20 Sites_Moderate	PF_B2158	Consider	Not Opened	0
19764	Optimal Max 20 Sites_Moderate	PF_B2158	Consider	Not Opened	0
19765	Optimal Max 20 Sites_Moderate	PF_E2171	Consider	Not Opened	0
19766	Optimal Max 20 Sites_Moderate	PF_E2171	Consider	Not Opened	0
19767	Optimal Max 20 Sites_Moderate	PF_D2088	Consider	Not Opened	0
19768	Optimal Max 20 Sites_Moderate	PF_D2088	Consider	Not Opened	0
19769	Optimal Max 20 Sites_Moderate	PF_B2111	Consider	Not Opened	0
19770	Optimal Max 20 Sites_Moderate	PF_B2111	Consider	Not Opened	0
19771	Optimal Max 20 Sites_Moderate	PF_A2438	Consider	Not Opened	0
19772	Optimal Max 20 Sites_Moderate	PF_A2438	Consider	Not Opened	0
19773	Optimal Max 20 Sites_Moderate	PF_J2051	Consider	Not Opened	0
19774	Optimal Max 20 Sites_Moderate	PF_J2051	Consider	Not Opened	0
19775	Optimal Max 20 Sites_Moderate	PF_C2201	Consider	Not Opened	0
19776	Optimal Max 20 Sites_Moderate	PF_C2201	Consider	Not Opened	0
19777	Optimal Max 20 Sites_Moderate	PF_A4691	Consider	Not Opened	0
19778	Optimal Max 20 Sites_Moderate	PF_A4691	Consider	Not Opened	0
19779	Optimal Max 20 Sites_Moderate	PF_J2081	Consider	Not Opened	0
19780	Optimal Max 20 Sites_Moderate	PF_J2081	Consider	Not Opened	0
19781	Optimal Max 20 Sites_Moderate	PF_D2102	Consider	Not Opened	0
19782	Optimal Max 20 Sites_Moderate	PF_D2102	Consider	Not Opened	0
19783	Optimal Max 20 Sites_Moderate	PF_A2868	Consider	Not Opened	0
19784	Optimal Max 20 Sites_Moderate	PF_A2868	Consider	Not Opened	0
19785	Optimal Max 20 Sites_Moderate	PF_D2062	Consider	Not Opened	0
19786	Optimal Max 20 Sites_Moderate	PF_D2062	Consider	Not Opened	0
19787	Optimal Max 20 Sites_Moderate	PF_J2072	Consider	Not Opened	0
19788	Optimal Max 20 Sites_Moderate	PF_J2072	Consider	Not Opened	0
19789	Optimal Max 20 Sites_Moderate	PF_G2041	Consider	Not Opened	0
19790	Optimal Max 20 Sites_Moderate	PF_G2041	Consider	Not Opened	0
19791	Optimal Max 20 Sites_Moderate	PF_C2028	Consider	Not Opened	0
19792	Optimal Max 20 Sites_Moderate	PF_C2028	Consider	Not Opened	0
19793	Optimal Max 20 Sites_Moderate	PF_F2201	Consider	Not Opened	0
19794	Optimal Max 20 Sites_Moderate	PF_F2201	Consider	Not Opened	0
19795	Optimal Max 20 Sites_Moderate	PF_A2266	Consider	Not Opened	0
19796	Optimal Max 20 Sites_Moderate	PF_A2266	Consider	Not Opened	0
19797	Optimal Max 20 Sites_Moderate	PF_D6208	Consider	Not Opened	0
19798	Optimal Max 20 Sites_Moderate	PF_D6208	Consider	Not Opened	0
19799	Optimal Max 20 Sites_Moderate	PF_C2221	Consider	Not Opened	0
19800	Optimal Max 20 Sites_Moderate	PF_C2221	Consider	Not Opened	0
19801	Optimal Max 20 Sites_Moderate	PF_G2081	Consider	Not Opened	0
19802	Optimal Max 20 Sites_Moderate	PF_G2081	Consider	Not Opened	0
19803	Optimal Max 20 Sites_Moderate	PF_E2218	Consider	Not Opened	0
19804	Optimal Max 20 Sites_Moderate	PF_E2218	Consider	Not Opened	0
19805	Optimal Max 20 Sites_Moderate	EF_C5351	Consider	Not Opened	0
19806	Optimal Max 20 Sites_Moderate	EF_C5351	Consider	Not Opened	0
19807	Optimal Max 20 Sites_Moderate	EF_C5351	Consider	Not Opened	0
19808	Optimal Max 20 Sites_Moderate	PF_F2228	Consider	Not Opened	0
19809	Optimal Max 20 Sites_Moderate	PF_F2228	Consider	Not Opened	0
19810	Optimal Max 20 Sites_Moderate	PF_A2988	Consider	Not Opened	0
19811	Optimal Max 20 Sites_Moderate	PF_A2988	Consider	Not Opened	0
19812	Optimal Max 20 Sites_Moderate	PF_E2111	Consider	Not Opened	0
19813	Optimal Max 20 Sites_Moderate	PF_E2111	Consider	Not Opened	0
19814	Optimal Max 20 Sites_Moderate	PF_A2352	Consider	Not Opened	0
19815	Optimal Max 20 Sites_Moderate	PF_A2352	Consider	Not Opened	0
19816	Optimal Max 20 Sites_Moderate	PF_A2252	Consider	Not Opened	0
19817	Optimal Max 20 Sites_Moderate	PF_A2252	Consider	Not Opened	0
19818	Optimal Max 20 Sites_Moderate	PF_D2152	Consider	Not Opened	0
19819	Optimal Max 20 Sites_Moderate	PF_D2152	Consider	Not Opened	0
19820	Optimal Max 20 Sites_Moderate	PF_E2121	Consider	Not Opened	0
19821	Optimal Max 20 Sites_Moderate	PF_E2121	Consider	Not Opened	0
19822	Optimal Max 20 Sites_Moderate	PF_B2061	Consider	Not Opened	0
19823	Optimal Max 20 Sites_Moderate	PF_B2061	Consider	Not Opened	0
19824	Optimal Max 20 Sites_Moderate	PF_C2122	Consider	Not Opened	0
19825	Optimal Max 20 Sites_Moderate	PF_C2122	Consider	Not Opened	0
19826	Optimal Max 20 Sites_Moderate	EF_K2031	Consider	Not Opened	0
19827	Optimal Max 20 Sites_Moderate	EF_K2031	Consider	Not Opened	0
19828	Optimal Max 20 Sites_Moderate	EF_K2031	Consider	Not Opened	0
19829	Optimal Max 20 Sites_Moderate	PF_K2102	Consider	Not Opened	0
19830	Optimal Max 20 Sites_Moderate	PF_K2102	Consider	Not Opened	0
19831	Optimal Max 20 Sites_Moderate	PF_H2122	Consider	Not Opened	0
19832	Optimal Max 20 Sites_Moderate	PF_H2122	Consider	Not Opened	0
19833	Optimal Max 20 Sites_Moderate	PF_C2311	Consider	Not Opened	0
19834	Optimal Max 20 Sites_Moderate	PF_C2311	Consider	Not Opened	0
19835	Optimal Max 20 Sites_Moderate	PF_E2152	Consider	Not Opened	0
19836	Optimal Max 20 Sites_Moderate	PF_E2152	Consider	Not Opened	0
19837	Optimal Max 20 Sites_Moderate	PF_D5251	Consider	Not Opened	0
19838	Optimal Max 20 Sites_Moderate	PF_D5251	Consider	Not Opened	0
19839	Optimal Max 20 Sites_Moderate	PF_E2228	Consider	Not Opened	0
19840	Optimal Max 20 Sites_Moderate	PF_E2228	Consider	Not Opened	0
19841	Optimal Max 20 Sites_Moderate	PF_F2072	Consider	Not Opened	0
19842	Optimal Max 20 Sites_Moderate	PF_F2072	Consider	Not Opened	0
19843	Optimal Max 20 Sites_Moderate	PF_E2082	Consider	Not Opened	0
19844	Optimal Max 20 Sites_Moderate	PF_E2082	Consider	Not Opened	0
19845	Optimal Max 20 Sites_Moderate	PF_C2272	Consider	Not Opened	0
19846	Optimal Max 20 Sites_Moderate	PF_C2272	Consider	Not Opened	0
19847	Optimal Max 20 Sites_Moderate	PF_B2178	Consider	Not Opened	0
19848	Optimal Max 20 Sites_Moderate	PF_B2178	Consider	Not Opened	0
19849	Optimal Max 20 Sites_Moderate	PF_F2218	Consider	Not Opened	0
19850	Optimal Max 20 Sites_Moderate	PF_F2218	Consider	Not Opened	0
19851	Optimal Max 20 Sites_Moderate	PF_C2102	Consider	Not Opened	0
19852	Optimal Max 20 Sites_Moderate	PF_C2102	Consider	Not Opened	0
19853	Optimal Max 20 Sites_Moderate	PF_K2041	Consider	Not Opened	0
19854	Optimal Max 20 Sites_Moderate	PF_K2041	Consider	Not Opened	0
19855	Optimal Max 20 Sites_Moderate	PF_A2828	Consider	Not Opened	0
19856	Optimal Max 20 Sites_Moderate	PF_A2828	Consider	Not Opened	0
19857	Optimal Max 20 Sites_Moderate	PF_F2101	Consider	Not Opened	0
19858	Optimal Max 20 Sites_Moderate	PF_F2101	Consider	Not Opened	0
19859	Optimal Max 20 Sites_Moderate	PF_G2031	Consider	Not Opened	0
19860	Optimal Max 20 Sites_Moderate	PF_G2031	Consider	Not Opened	0
19861	Optimal Max 20 Sites_Moderate	PF_K2081	Consider	Not Opened	0
19862	Optimal Max 20 Sites_Moderate	PF_K2081	Consider	Not Opened	0
19863	Optimal Max 20 Sites_Moderate	PF_H2141	Consider	Not Opened	0
19864	Optimal Max 20 Sites_Moderate	PF_H2141	Consider	Not Opened	0
19865	Optimal Max 20 Sites_Moderate	PF_D2261	Consider	Not Opened	0
19866	Optimal Max 20 Sites_Moderate	PF_D2261	Consider	Not Opened	0
19867	Optimal Max 20 Sites_Moderate	EF_J2027	Consider	Not Opened	0
19868	Optimal Max 20 Sites_Moderate	EF_J2027	Consider	Not Opened	0
19869	Optimal Max 20 Sites_Moderate	EF_J2027	Consider	Not Opened	0
19870	Optimal Max 20 Sites_Moderate	PF_A2948	Consider	Not Opened	0
19871	Optimal Max 20 Sites_Moderate	PF_A2948	Consider	Not Opened	0
19872	Optimal Max 20 Sites_Moderate	PF_F2182	Consider	Not Opened	0
19873	Optimal Max 20 Sites_Moderate	PF_F2182	Consider	Not Opened	0
19874	Optimal Max 20 Sites_Moderate	PF_G2168	Consider	Not Opened	0
19875	Optimal Max 20 Sites_Moderate	PF_G2168	Consider	Not Opened	0
19876	Optimal Max 20 Sites_Moderate	PF_H2062	Consider	Not Opened	0
19877	Optimal Max 20 Sites_Moderate	PF_H2062	Consider	Not Opened	0
19878	Optimal Max 20 Sites_Moderate	PF_A5701	Consider	Not Opened	0
19879	Optimal Max 20 Sites_Moderate	PF_A5701	Consider	Not Opened	0
19880	Optimal Max 20 Sites_Moderate	PF_A2F18	Consider	Not Opened	0
19881	Optimal Max 20 Sites_Moderate	PF_A2F18	Consider	Not Opened	0
19882	Optimal Max 20 Sites_Moderate	PF_B2238	Consider	Not Opened	0
19883	Optimal Max 20 Sites_Moderate	PF_B2238	Consider	Not Opened	0
19884	Optimal Max 20 Sites_Moderate	PF_G2072	Consider	Not Opened	0
19885	Optimal Max 20 Sites_Moderate	PF_G2072	Consider	Not Opened	0
19886	Optimal Max 20 Sites_Moderate	PF_A2271	Consider	Not Opened	0
19887	Optimal Max 20 Sites_Moderate	PF_A2271	Consider	Not Opened	0
19888	Optimal Max 20 Sites_Moderate	PF_J2118	Consider	Not Opened	0
19889	Optimal Max 20 Sites_Moderate	PF_J2118	Consider	Not Opened	0
19890	Optimal Max 20 Sites_Moderate	PF_A2648	Consider	Not Opened	0
19891	Optimal Max 20 Sites_Moderate	PF_A2648	Consider	Not Opened	0
19892	Optimal Max 20 Sites_Moderate	PF_B2072	Consider	Not Opened	0
19893	Optimal Max 20 Sites_Moderate	PF_B2072	Consider	Not Opened	0
19894	Optimal Max 20 Sites_Moderate	PF_A2818	Consider	Not Opened	0
19895	Optimal Max 20 Sites_Moderate	PF_A2818	Consider	Not Opened	0
19896	Optimal Max 20 Sites_Moderate	PF_E2248	Consider	Not Opened	0
19897	Optimal Max 20 Sites_Moderate	PF_E2248	Consider	Not Opened	0
19898	Optimal Max 20 Sites_Moderate	PF_J2091	Consider	Not Opened	0
19899	Optimal Max 20 Sites_Moderate	PF_J2091	Consider	Not Opened	0
19900	Optimal Max 20 Sites_Moderate	PF_H2081	Consider	Not Opened	0
19901	Optimal Max 20 Sites_Moderate	PF_H2081	Consider	Not Opened	0
19902	Optimal Max 20 Sites_Moderate	PF_G2118	Consider	Not Opened	0
19903	Optimal Max 20 Sites_Moderate	PF_G2118	Consider	Not Opened	0
19904	Optimal Max 20 Sites_Moderate	PF_A2F28	Consider	Not Opened	0
19905	Optimal Max 20 Sites_Moderate	PF_A2F28	Consider	Not Opened	0
19906	Optimal Max 20 Sites_Moderate	PF_A2158	Consider	Not Opened	0
19907	Optimal Max 20 Sites_Moderate	PF_A2158	Consider	Not Opened	0
19908	Optimal Max 20 Sites_Moderate	PF_E2278	Consider	Not Opened	0
19909	Optimal Max 20 Sites_Moderate	PF_E2278	Consider	Not Opened	0
19910	Optimal Max 20 Sites_Moderate	PF_J2032	Consider	Not Opened	0
19911	Optimal Max 20 Sites_Moderate	PF_J2032	Consider	Not Opened	0
19912	Optimal Max 20 Sites_Moderate	PF_E2018	Consider	Not Opened	0
19913	Optimal Max 20 Sites_Moderate	PF_E2018	Consider	Not Opened	0
19914	Optimal Max 20 Sites_Moderate	PF_B2181	Consider	Not Opened	0
19915	Optimal Max 20 Sites_Moderate	PF_B2181	Consider	Not Opened	0
19916	Optimal Max 20 Sites_Moderate	PF_D6048	Consider	Not Opened	0
19917	Optimal Max 20 Sites_Moderate	PF_D6048	Consider	Not Opened	0
19918	Optimal Max 20 Sites_Moderate	PF_A2938	Consider	Not Opened	0
19919	Optimal Max 20 Sites_Moderate	PF_A2938	Consider	Not Opened	0
19920	Optimal Max 20 Sites_Moderate	PF_A2FQ8	Consider	Not Opened	0
19921	Optimal Max 20 Sites_Moderate	PF_A2FQ8	Consider	Not Opened	0
19922	Optimal Max 20 Sites_Moderate	PF_A2628	Consider	Not Opened	0
19923	Optimal Max 20 Sites_Moderate	PF_A2628	Consider	Not Opened	0
19924	Optimal Max 20 Sites_Moderate	PF_B2138	Consider	Not Opened	0
19925	Optimal Max 20 Sites_Moderate	PF_B2138	Consider	Not Opened	0
19926	Optimal Max 20 Sites_Moderate	PF_A2878	Consider	Not Opened	0
19927	Optimal Max 20 Sites_Moderate	PF_A2878	Consider	Not Opened	0
19928	Optimal Max 20 Sites_Moderate	PF_A5711	Consider	Not Opened	0
19929	Optimal Max 20 Sites_Moderate	PF_A5711	Consider	Not Opened	0
19930	Optimal Max 20 Sites_Moderate	PF_K2126	Consider	Not Opened	0
19931	Optimal Max 20 Sites_Moderate	PF_K2126	Consider	Not Opened	0
19932	Optimal Max 20 Sites_Moderate	PF_A2392	Consider	Not Opened	0
19933	Optimal Max 20 Sites_Moderate	PF_A2392	Consider	Not Opened	0
19934	Optimal Max 20 Sites_Moderate	PF_A2292	Consider	Not Opened	0
19935	Optimal Max 20 Sites_Moderate	PF_A2292	Consider	Not Opened	0
19936	Optimal Max 20 Sites_Moderate	PF_A2111	Consider	Not Opened	0
19937	Optimal Max 20 Sites_Moderate	PF_A2111	Consider	Not Opened	0
19938	Optimal Max 20 Sites_Moderate	PF_A2538	Consider	Not Opened	0
19939	Optimal Max 20 Sites_Moderate	PF_A2538	Consider	Not Opened	0
19940	Optimal Max 20 Sites_Moderate	PF_A2218	Consider	Not Opened	0
19941	Optimal Max 20 Sites_Moderate	PF_A2218	Consider	Not Opened	0
19942	Optimal Max 20 Sites_Moderate	PF_A2798	Consider	Not Opened	0
19943	Optimal Max 20 Sites_Moderate	PF_A2798	Consider	Not Opened	0
19944	Optimal Max 20 Sites_Moderate	PF_A2658	Consider	Not Opened	0
19945	Optimal Max 20 Sites_Moderate	PF_A2658	Consider	Not Opened	0
19946	Optimal Max 20 Sites_Moderate	PF_K2191	Consider	Not Opened	0
19947	Optimal Max 20 Sites_Moderate	PF_K2191	Consider	Not Opened	0
19948	Optimal Max 20 Sites_Moderate	PF_C2092	Consider	Not Opened	0
19949	Optimal Max 20 Sites_Moderate	PF_C2092	Consider	Not Opened	0
19950	Optimal Max 20 Sites_Moderate	PF_H2091	Consider	Not Opened	0
19951	Optimal Max 20 Sites_Moderate	PF_H2091	Consider	Not Opened	0
19952	Optimal Max 20 Sites_Moderate	PF_A2408	Consider	Not Opened	0
19953	Optimal Max 20 Sites_Moderate	PF_A2408	Consider	Not Opened	0
19954	Optimal Max 20 Sites_Moderate	PF_A2F01	Consider	Not Opened	0
19955	Optimal Max 20 Sites_Moderate	PF_A2F01	Consider	Not Opened	0
19956	Optimal Max 20 Sites_Moderate	PF_A6508	Consider	Not Opened	0
19957	Optimal Max 20 Sites_Moderate	PF_A6508	Consider	Not Opened	0
19958	Optimal Max 20 Sites_Moderate	PF_H2151	Consider	Not Opened	0
19959	Optimal Max 20 Sites_Moderate	PF_H2151	Consider	Not Opened	0
19960	Optimal Max 20 Sites_Moderate	PF_C2368	Consider	Not Opened	0
19961	Optimal Max 20 Sites_Moderate	PF_C2368	Consider	Not Opened	0
19962	Optimal Max 20 Sites_Moderate	PF_H2172	Consider	Not Opened	0
19963	Optimal Max 20 Sites_Moderate	PF_H2172	Consider	Not Opened	0
19964	Optimal Max 20 Sites_Moderate	PF_C2181	Consider	Not Opened	0
19965	Optimal Max 20 Sites_Moderate	PF_C2181	Consider	Not Opened	0
19966	Optimal Max 20 Sites_Moderate	PF_A2228	Consider	Not Opened	0
19967	Optimal Max 20 Sites_Moderate	PF_A2228	Consider	Not Opened	0
19968	Optimal Max 20 Sites_Moderate	PF_A2362	Consider	Not Opened	0
19969	Optimal Max 20 Sites_Moderate	PF_A2362	Consider	Not Opened	0
19970	Optimal Max 20 Sites_Moderate	PF_B2051	Consider	Not Opened	0
19971	Optimal Max 20 Sites_Moderate	PF_B2051	Consider	Not Opened	0
19972	Optimal Max 20 Sites_Moderate	PF_J2151	Consider	Not Opened	0
19973	Optimal Max 20 Sites_Moderate	PF_J2151	Consider	Not Opened	0
19974	Optimal Max 20 Sites_Moderate	PF_A2078	Consider	Not Opened	0
19975	Optimal Max 20 Sites_Moderate	PF_A2078	Consider	Not Opened	0
19976	Optimal Max 20 Sites_Moderate	PF_C6038	Consider	Not Opened	0
19977	Optimal Max 20 Sites_Moderate	PF_C6038	Consider	Not Opened	0
19978	Optimal Max 20 Sites_Moderate	PF_A2588	Consider	Not Opened	0
19979	Optimal Max 20 Sites_Moderate	PF_A2588	Consider	Not Opened	0
19980	Optimal Max 20 Sites_Moderate	PF_C2488	Consider	Not Opened	0
19981	Optimal Max 20 Sites_Moderate	PF_C2488	Consider	Not Opened	0
19982	Optimal Max 20 Sites_Moderate	PF_K2231	Consider	Not Opened	0
19983	Optimal Max 20 Sites_Moderate	PF_K2231	Consider	Not Opened	0
19984	Optimal Max 20 Sites_Moderate	PF_A2301	Consider	Not Opened	0
19985	Optimal Max 20 Sites_Moderate	PF_A2301	Consider	Not Opened	0
19986	Optimal Max 20 Sites_Moderate	PF_E2182	Consider	Not Opened	0
19987	Optimal Max 20 Sites_Moderate	PF_E2182	Consider	Not Opened	0
19988	Optimal Max 20 Sites_Moderate	PF_J2042	Consider	Not Opened	0
19989	Optimal Max 20 Sites_Moderate	PF_J2042	Consider	Not Opened	0
19990	Optimal Max 20 Sites_Moderate	PF_C2294	Consider	Not Opened	0
19991	Optimal Max 20 Sites_Moderate	PF_C2294	Consider	Not Opened	0
19992	Optimal Max 20 Sites_Moderate	PF_D2111	Consider	Not Opened	0
19993	Optimal Max 20 Sites_Moderate	PF_D2111	Consider	Not Opened	0
19994	Optimal Max 20 Sites_Moderate	PF_K2161	Consider	Not Opened	0
19995	Optimal Max 20 Sites_Moderate	PF_K2161	Consider	Not Opened	0
19996	Optimal Max 20 Sites_Moderate	PF_A2951	Consider	Not Opened	0
19997	Optimal Max 20 Sites_Moderate	PF_A2951	Consider	Not Opened	0
19998	Optimal Max 20 Sites_Moderate	PF_A2638	Consider	Not Opened	0
19999	Optimal Max 20 Sites_Moderate	PF_A2638	Consider	Not Opened	0
20000	Optimal Max 20 Sites_Moderate	PF_K2201	Consider	Not Opened	0
20001	Optimal Max 20 Sites_Moderate	PF_K2201	Consider	Not Opened	0
20002	Optimal Max 20 Sites_Moderate	PF_A2528	Consider	Not Opened	0
20003	Optimal Max 20 Sites_Moderate	PF_A2528	Consider	Not Opened	0
20004	Optimal Max 20 Sites_Moderate	PF_D2248	Consider	Not Opened	0
20005	Optimal Max 20 Sites_Moderate	PF_D2248	Consider	Not Opened	0
20006	Optimal Max 20 Sites_Moderate	PF_D2298	Consider	Not Opened	0
20007	Optimal Max 20 Sites_Moderate	PF_D2298	Consider	Not Opened	0
20008	Optimal Max 20 Sites_Moderate	PF_A2061	Consider	Not Opened	0
20009	Optimal Max 20 Sites_Moderate	PF_A2061	Consider	Not Opened	0
20010	Optimal Max 20 Sites_Moderate	PF_A2911	Consider	Not Opened	0
20011	Optimal Max 20 Sites_Moderate	PF_A2911	Consider	Not Opened	0
20012	Optimal Max 20 Sites_Moderate	PF_C2082	Consider	Not Opened	0
20013	Optimal Max 20 Sites_Moderate	PF_C2082	Consider	Not Opened	0
20014	Optimal Max 20 Sites_Moderate	PF_C6438	Consider	Not Opened	0
20015	Optimal Max 20 Sites_Moderate	PF_C6438	Consider	Not Opened	0
20016	Optimal Max 20 Sites_Moderate	PF_A2231	Consider	Not Opened	0
20017	Optimal Max 20 Sites_Moderate	PF_A2231	Consider	Not Opened	0
20018	Optimal Max 20 Sites_Moderate	PF_A2411	Consider	Not Opened	0
20019	Optimal Max 20 Sites_Moderate	PF_A2411	Consider	Not Opened	0
20020	Optimal Max 20 Sites_Moderate	PF_D2187	Consider	Not Opened	0
20021	Optimal Max 20 Sites_Moderate	PF_D2187	Consider	Not Opened	0
20022	Optimal Max 20 Sites_Moderate	PF_A2908	Consider	Not Opened	0
20023	Optimal Max 20 Sites_Moderate	PF_A2908	Consider	Not Opened	0
20024	Optimal Max 20 Sites_Moderate	PF_A4681	Consider	Not Opened	0
20025	Optimal Max 20 Sites_Moderate	PF_A4681	Consider	Not Opened	0
20026	Optimal Max 20 Sites_Moderate	PF_A2761	Consider	Not Opened	0
20027	Optimal Max 20 Sites_Moderate	PF_A2761	Consider	Not Opened	0
20028	Optimal Max 20 Sites_Moderate	PF_A2127	Consider	Not Opened	0
20029	Optimal Max 20 Sites_Moderate	PF_A2127	Consider	Not Opened	0
20030	Optimal Max 20 Sites_Moderate	PF_A2618	Consider	Not Opened	0
20031	Optimal Max 20 Sites_Moderate	PF_A2618	Consider	Not Opened	0
20032	Optimal Max 20 Sites_Moderate	PF_D2092	Consider	Not Opened	0
20033	Optimal Max 20 Sites_Moderate	PF_D2092	Consider	Not Opened	0
20034	Optimal Max 20 Sites_Moderate	PF_J2128	Consider	Not Opened	0
20035	Optimal Max 20 Sites_Moderate	PF_J2128	Consider	Not Opened	0
20036	Optimal Max 20 Sites_Moderate	PF_A2F48	Consider	Not Opened	0
20037	Optimal Max 20 Sites_Moderate	PF_A2F48	Consider	Not Opened	0
20038	Optimal Max 20 Sites_Moderate	PF_D2172	Consider	Not Opened	0
20039	Optimal Max 20 Sites_Moderate	PF_D2172	Consider	Not Opened	0
20040	Optimal Max 20 Sites_Moderate	PF_A2488	Consider	Not Opened	0
20041	Optimal Max 20 Sites_Moderate	PF_A2488	Consider	Not Opened	0
20042	Optimal Max 20 Sites_Moderate	PF_K2116	Consider	Not Opened	0
20043	Optimal Max 20 Sites_Moderate	PF_K2116	Consider	Not Opened	0
20044	Optimal Max 20 Sites_Moderate	PF_A2017	Consider	Not Opened	0
20045	Optimal Max 20 Sites_Moderate	PF_A2017	Consider	Not Opened	0
20046	Optimal Max 20 Sites_Moderate	PF_C2471	Consider	Not Opened	0
20047	Optimal Max 20 Sites_Moderate	PF_C2471	Consider	Not Opened	0
20048	Optimal Max 20 Sites_Moderate	PF_A2788	Consider	Not Opened	0
20049	Optimal Max 20 Sites_Moderate	PF_A2788	Consider	Not Opened	0
20050	Optimal Max 20 Sites_Moderate	PF_K2092	Consider	Not Opened	0
20051	Optimal Max 20 Sites_Moderate	PF_K2092	Consider	Not Opened	0
20052	Optimal Max 20 Sites_Moderate	PF_A2139	Consider	Not Opened	0
20053	Optimal Max 20 Sites_Moderate	PF_A2139	Consider	Not Opened	0
20054	Optimal Max 20 Sites_Moderate	EF_F2131	Consider	Not Opened	0
20055	Optimal Max 20 Sites_Moderate	EF_F2131	Consider	Not Opened	0
20056	Optimal Max 20 Sites_Moderate	EF_F2131	Consider	Not Opened	0
20057	Optimal Max 20 Sites_Moderate	PF_A2608	Consider	Not Opened	0
20058	Optimal Max 20 Sites_Moderate	PF_A2608	Consider	Not Opened	0
20059	Optimal Max 20 Sites_Moderate	PF_E2035	Consider	Not Opened	0
20060	Optimal Max 20 Sites_Moderate	PF_E2035	Consider	Not Opened	0
20061	Optimal Max 20 Sites_Moderate	PF_A2092	Consider	Not Opened	0
20062	Optimal Max 20 Sites_Moderate	PF_A2092	Consider	Not Opened	0
20063	Optimal Max 20 Sites_Moderate	PF_A2382	Consider	Not Opened	0
20064	Optimal Max 20 Sites_Moderate	PF_A2382	Consider	Not Opened	0
20065	Optimal Max 20 Sites_Moderate	PF_G2148	Consider	Not Opened	0
20066	Optimal Max 20 Sites_Moderate	PF_G2148	Consider	Not Opened	0
20067	Optimal Max 20 Sites_Moderate	PF_A2838	Consider	Not Opened	0
20068	Optimal Max 20 Sites_Moderate	PF_A2838	Consider	Not Opened	0
20069	Optimal Max 20 Sites_Moderate	PF_D2018	Consider	Not Opened	0
20070	Optimal Max 20 Sites_Moderate	PF_D2018	Consider	Not Opened	0
20071	Optimal Max 20 Sites_Moderate	PF_A2858	Consider	Not Opened	0
20072	Optimal Max 20 Sites_Moderate	PF_A2858	Consider	Not Opened	0
20073	Optimal Max 20 Sites_Moderate	PF_D2311	Consider	Not Opened	0
20074	Optimal Max 20 Sites_Moderate	PF_D2311	Consider	Not Opened	0
20075	Optimal Max 20 Sites_Moderate	PF_F2178	Consider	Not Opened	0
20076	Optimal Max 20 Sites_Moderate	PF_F2178	Consider	Not Opened	0
20077	Optimal Max 20 Sites_Moderate	PF_A2728	Consider	Not Opened	0
20078	Optimal Max 20 Sites_Moderate	PF_A2728	Consider	Not Opened	0
20079	Optimal Max 20 Sites_Moderate	PF_C2161	Consider	Not Opened	0
20080	Optimal Max 20 Sites_Moderate	PF_C2161	Consider	Not Opened	0
20081	Optimal Max 20 Sites_Moderate	PF_F2121	Consider	Not Opened	0
20082	Optimal Max 20 Sites_Moderate	PF_F2121	Consider	Not Opened	0
20083	Optimal Max 20 Sites_Moderate	PF_H2111	Consider	Not Opened	0
20084	Optimal Max 20 Sites_Moderate	PF_H2111	Consider	Not Opened	0
20085	Optimal Max 20 Sites_Moderate	PF_C2048	Consider	Not Opened	0
20086	Optimal Max 20 Sites_Moderate	PF_C2048	Consider	Not Opened	0
20087	Optimal Max 20 Sites_Moderate	PF_A2568	Consider	Not Opened	0
20088	Optimal Max 20 Sites_Moderate	PF_A2568	Consider	Not Opened	0
20089	Optimal Max 20 Sites_Moderate	PF_A2108	Consider	Not Opened	0
20090	Optimal Max 20 Sites_Moderate	PF_A2108	Consider	Not Opened	0
20091	Optimal Max 20 Sites_Moderate	PF_C2172	Consider	Not Opened	0
20092	Optimal Max 20 Sites_Moderate	PF_C2172	Consider	Not Opened	0
20093	Optimal Max 20 Sites_Moderate	PF_K2061	Consider	Not Opened	0
20094	Optimal Max 20 Sites_Moderate	PF_K2061	Consider	Not Opened	0
20095	Optimal Max 20 Sites_Moderate	PF_G2052	Consider	Not Opened	0
20096	Optimal Max 20 Sites_Moderate	PF_G2052	Consider	Not Opened	0
20097	Optimal Max 20 Sites_Moderate	PF_C2241	Consider	Not Opened	0
20098	Optimal Max 20 Sites_Moderate	PF_C2241	Consider	Not Opened	0
20099	Optimal Max 20 Sites_Moderate	PF_F2151	Consider	Not Opened	0
20100	Optimal Max 20 Sites_Moderate	PF_F2151	Consider	Not Opened	0
20101	Optimal Max 20 Sites_Moderate	PF_C2378	Consider	Not Opened	0
20102	Optimal Max 20 Sites_Moderate	PF_C2378	Consider	Not Opened	0
20103	Optimal Max 20 Sites_Moderate	PF_C2142	Consider	Not Opened	0
20104	Optimal Max 20 Sites_Moderate	PF_C2142	Consider	Not Opened	0
20105	Optimal Max 20 Sites_Moderate	PF_C2192	Consider	Not Opened	0
20106	Optimal Max 20 Sites_Moderate	PF_C2192	Consider	Not Opened	0
20107	Optimal Max 20 Sites_Moderate	PF_A2FJ8	Consider	Not Opened	0
20108	Optimal Max 20 Sites_Moderate	PF_A2FJ8	Consider	Not Opened	0
20109	Optimal Max 20 Sites_Moderate	PF_E2131	Consider	Not Opened	0
20110	Optimal Max 20 Sites_Moderate	PF_E2131	Consider	Not Opened	0
20111	Optimal Max 20 Sites_Moderate	PF_A2142	Consider	Not Opened	0
20112	Optimal Max 20 Sites_Moderate	PF_A2142	Consider	Not Opened	0
20113	Optimal Max 20 Sites_Moderate	PF_E2191	Consider	Not Opened	0
20114	Optimal Max 20 Sites_Moderate	PF_E2191	Consider	Not Opened	0
20115	Optimal Max 20 Sites_Moderate	PF_A2461	Consider	Not Opened	0
20116	Optimal Max 20 Sites_Moderate	PF_A2461	Consider	Not Opened	0
20117	Optimal Max 20 Sites_Moderate	PF_A2F38	Consider	Not Opened	0
20118	Optimal Max 20 Sites_Moderate	PF_A2F38	Consider	Not Opened	0
20119	Optimal Max 20 Sites_Moderate	PF_H2138	Consider	Not Opened	0
20120	Optimal Max 20 Sites_Moderate	PF_H2138	Consider	Not Opened	0
20121	Optimal Max 20 Sites_Moderate	PF_E2268	Consider	Not Opened	0
20122	Optimal Max 20 Sites_Moderate	PF_E2268	Consider	Not Opened	0
20123	Optimal Max 20 Sites_Moderate	PF_F2162	Consider	Not Opened	0
20124	Optimal Max 20 Sites_Moderate	PF_F2162	Consider	Not Opened	0
20125	Optimal Max 20 Sites_Moderate	PF_A2518	Consider	Not Opened	0
20126	Optimal Max 20 Sites_Moderate	PF_A2518	Consider	Not Opened	0
20127	Optimal Max 20 Sites_Moderate	PF_A2848	Consider	Not Opened	0
20128	Optimal Max 20 Sites_Moderate	PF_A2848	Consider	Not Opened	0
20129	Optimal Max 20 Sites_Moderate	PF_C2418	Consider	Not Opened	0
20130	Optimal Max 20 Sites_Moderate	PF_C2418	Consider	Not Opened	0
20131	Optimal Max 20 Sites_Moderate	PF_G2018	Consider	Not Opened	0
20132	Optimal Max 20 Sites_Moderate	PF_G2018	Consider	Not Opened	0
20133	Optimal Max 20 Sites_Moderate	PF_G2138	Consider	Not Opened	0
20134	Optimal Max 20 Sites_Moderate	PF_G2138	Consider	Not Opened	0
20135	Optimal Max 20 Sites_Moderate	PF_A2088	Consider	Not Opened	0
20136	Optimal Max 20 Sites_Moderate	PF_A2088	Consider	Not Opened	0
20137	Optimal Max 20 Sites_Moderate	PF_A2321	Consider	Not Opened	0
20138	Optimal Max 20 Sites_Moderate	PF_A2321	Consider	Not Opened	0
20139	Optimal Max 20 Sites_Moderate	PF_H2071	Consider	Not Opened	0
20140	Optimal Max 20 Sites_Moderate	PF_H2071	Consider	Not Opened	0
20141	Optimal Max 20 Sites_Moderate	PF_F2112	Consider	Not Opened	0
20142	Optimal Max 20 Sites_Moderate	PF_F2112	Consider	Not Opened	0
20143	Optimal Max 20 Sites_Moderate	PF_C2231	Consider	Not Opened	0
20144	Optimal Max 20 Sites_Moderate	PF_C2231	Consider	Not Opened	0
20145	Optimal Max 20 Sites_Moderate	PF_F2031	Consider	Not Opened	0
20146	Optimal Max 20 Sites_Moderate	PF_F2031	Consider	Not Opened	0
20147	Optimal Max 20 Sites_Moderate	PF_F2091	Consider	Not Opened	0
20148	Optimal Max 20 Sites_Moderate	PF_F2091	Consider	Not Opened	0
20149	Optimal Max 20 Sites_Moderate	PF_E2101	Consider	Not Opened	0
20150	Optimal Max 20 Sites_Moderate	PF_E2101	Consider	Not Opened	0
20151	Optimal Max 20 Sites_Moderate	PF_B2201	Consider	Not Opened	0
20152	Optimal Max 20 Sites_Moderate	PF_B2201	Consider	Not Opened	0
20153	Optimal Max 20 Sites_Moderate	PF_E2208	Consider	Not Opened	0
20154	Optimal Max 20 Sites_Moderate	PF_E2208	Consider	Not Opened	0
20155	Optimal Max 20 Sites_Moderate	PF_A2F98	Consider	Not Opened	0
20156	Optimal Max 20 Sites_Moderate	PF_A2F98	Consider	Not Opened	0
20157	Optimal Max 20 Sites_Moderate	PF_A2542	Consider	Not Opened	0
20158	Optimal Max 20 Sites_Moderate	PF_A2542	Consider	Not Opened	0
20159	Optimal Max 20 Sites_Moderate	PF_F2018	Consider	Not Opened	0
20160	Optimal Max 20 Sites_Moderate	PF_F2018	Consider	Not Opened	0
20161	Optimal Max 20 Sites_Moderate	PF_C2132	Consider	Not Opened	0
20162	Optimal Max 20 Sites_Moderate	PF_C2132	Consider	Not Opened	0
20163	Optimal Max 20 Sites_Moderate	PF_H2042	Consider	Not Opened	0
20164	Optimal Max 20 Sites_Moderate	PF_H2042	Consider	Not Opened	0
20165	Optimal Max 20 Sites_Moderate	PF_A2161	Consider	Not Opened	0
20166	Optimal Max 20 Sites_Moderate	PF_A2161	Consider	Not Opened	0
20167	Optimal Max 20 Sites_Moderate	PF_J2148	Consider	Not Opened	0
20168	Optimal Max 20 Sites_Moderate	PF_J2148	Consider	Not Opened	0
20169	Optimal Max 20 Sites_Moderate	PF_B2218	Consider	Not Opened	0
20170	Optimal Max 20 Sites_Moderate	PF_B2218	Consider	Not Opened	0
20171	Optimal Max 20 Sites_Moderate	PF_F2052	Consider	Not Opened	0
20172	Optimal Max 20 Sites_Moderate	PF_F2052	Consider	Not Opened	0
20173	Optimal Max 20 Sites_Moderate	PF_C2158	Consider	Not Opened	0
20174	Optimal Max 20 Sites_Moderate	PF_C2158	Consider	Not Opened	0
20175	Optimal Max 20 Sites_Moderate	PF_A2F78	Consider	Not Opened	0
20176	Optimal Max 20 Sites_Moderate	PF_A2F78	Consider	Not Opened	0
20177	Optimal Max 20 Sites_Moderate	PF_A2968	Consider	Not Opened	0
20178	Optimal Max 20 Sites_Moderate	PF_A2968	Consider	Not Opened	0
20179	Optimal Max 20 Sites_Moderate	PF_C2321	Consider	Not Opened	0
20180	Optimal Max 20 Sites_Moderate	PF_C2321	Consider	Not Opened	0
20181	Optimal Max 20 Sites_Moderate	PF_A2F58	Consider	Not Opened	0
20182	Optimal Max 20 Sites_Moderate	PF_A2F58	Consider	Not Opened	0
20183	Optimal Max 20 Sites_Moderate	PF_A2478	Consider	Not Opened	0
20184	Optimal Max 20 Sites_Moderate	PF_A2478	Consider	Not Opened	0
20185	Optimal Max 20 Sites_Moderate	PF_B2168	Consider	Not Opened	0
20186	Optimal Max 20 Sites_Moderate	PF_B2168	Consider	Not Opened	0
20187	Optimal Max 20 Sites_Moderate	PF_J2061	Consider	Not Opened	0
20188	Optimal Max 20 Sites_Moderate	PF_J2061	Consider	Not Opened	0
20189	Optimal Max 20 Sites_Moderate	PF_D2288	Consider	Not Opened	0
20190	Optimal Max 20 Sites_Moderate	PF_D2288	Consider	Not Opened	0
20191	Optimal Max 20 Sites_Moderate	PF_J2188	Consider	Not Opened	0
20192	Optimal Max 20 Sites_Moderate	PF_J2188	Consider	Not Opened	0
20193	Optimal Max 20 Sites_Moderate	PF_F2191	Consider	Not Opened	0
20194	Optimal Max 20 Sites_Moderate	PF_F2191	Consider	Not Opened	0
20195	Optimal Max 20 Sites_Moderate	EF_F2141	Consider	Not Opened	0
20196	Optimal Max 20 Sites_Moderate	EF_F2141	Consider	Not Opened	0
20197	Optimal Max 20 Sites_Moderate	EF_F2141	Consider	Not Opened	0
20198	Optimal Max 20 Sites_Moderate	PF_K2052	Consider	Not Opened	0
20199	Optimal Max 20 Sites_Moderate	PF_K2052	Consider	Not Opened	0
20200	Optimal Max 20 Sites_Moderate	PF_D2052	Consider	Not Opened	0
20201	Optimal Max 20 Sites_Moderate	PF_D2052	Consider	Not Opened	0
20202	Optimal Max 20 Sites_Moderate	PF_A2F88	Consider	Not Opened	0
20203	Optimal Max 20 Sites_Moderate	PF_A2F88	Consider	Not Opened	0
20204	Optimal Max 20 Sites_Moderate	PF_A2371	Consider	Not Opened	0
20205	Optimal Max 20 Sites_Moderate	PF_A2371	Consider	Not Opened	0
20206	Optimal Max 20 Sites_Moderate	PF_D2191	Consider	Not Opened	0
20207	Optimal Max 20 Sites_Moderate	PF_D2191	Consider	Not Opened	0
20208	Optimal Max 20 Sites_Moderate	PF_D2142	Consider	Not Opened	0
20209	Optimal Max 20 Sites_Moderate	PF_D2142	Consider	Not Opened	0
20210	Optimal Max 20 Sites_Moderate	PF_A2342	Consider	Not Opened	0
20211	Optimal Max 20 Sites_Moderate	PF_A2342	Consider	Not Opened	0
20212	Optimal Max 20 Sites_Moderate	PF_F2081	Consider	Not Opened	0
20213	Optimal Max 20 Sites_Moderate	PF_F2081	Consider	Not Opened	0
20214	Optimal Max 20 Sites_Moderate	PF_A2184	Consider	Not Opened	0
20215	Optimal Max 20 Sites_Moderate	PF_A2184	Consider	Not Opened	0
20216	Optimal Max 20 Sites_Moderate	PF_A2008	Consider	Not Opened	0
20217	Optimal Max 20 Sites_Moderate	PF_A2008	Consider	Not Opened	0
20218	Optimal Max 20 Sites_Moderate	PF_A2748	Consider	Not Opened	0
20219	Optimal Max 20 Sites_Moderate	PF_A2748	Consider	Not Opened	0
20220	Optimal Max 20 Sites_Moderate	PF_D2122	Consider	Not Opened	0
20221	Optimal Max 20 Sites_Moderate	PF_D2122	Consider	Not Opened	0
20222	Optimal Max 20 Sites_Moderate	PF_C2051	Consider	Not Opened	0
20223	Optimal Max 20 Sites_Moderate	PF_C2051	Consider	Not Opened	0
20224	Optimal Max 20 Sites_Moderate	PF_C2381	Consider	Not Opened	0
20225	Optimal Max 20 Sites_Moderate	PF_C2381	Consider	Not Opened	0
20226	Optimal Max 20 Sites_Moderate	PF_D2221	Consider	Not Opened	0
20227	Optimal Max 20 Sites_Moderate	PF_D2221	Consider	Not Opened	0
20228	Optimal Max 20 Sites_Moderate	PF_B2032	Consider	Not Opened	0
20229	Optimal Max 20 Sites_Moderate	PF_B2032	Consider	Not Opened	0
20230	Optimal Max 20 Sites_Moderate	PF_A1038	Consider	Not Opened	0
20231	Optimal Max 20 Sites_Moderate	PF_A1038	Consider	Not Opened	0
20232	Optimal Max 20 Sites_Moderate	PF_F2041	Consider	Not Opened	0
20233	Optimal Max 20 Sites_Moderate	PF_F2041	Consider	Not Opened	0
20234	Optimal Max 20 Sites_Moderate	PF_J2011	Consider	Not Opened	0
20235	Optimal Max 20 Sites_Moderate	PF_J2011	Consider	Not Opened	0
20236	Optimal Max 20 Sites_Moderate	PF_D2238	Consider	Not Opened	0
20237	Optimal Max 20 Sites_Moderate	PF_D2238	Consider	Not Opened	0
20238	Optimal Max 20 Sites_Moderate	PF_F2231	Consider	Not Opened	0
20239	Optimal Max 20 Sites_Moderate	PF_F2231	Consider	Not Opened	0
20240	Optimal Max 20 Sites_Moderate	PF_B2041	Consider	Not Opened	0
20241	Optimal Max 20 Sites_Moderate	PF_B2041	Consider	Not Opened	0
20242	Optimal Max 20 Sites_Moderate	PF_A2808	Consider	Not Opened	0
20243	Optimal Max 20 Sites_Moderate	PF_A2808	Consider	Not Opened	0
20244	Optimal Max 20 Sites_Moderate	PF_G2121	Consider	Not Opened	0
20245	Optimal Max 20 Sites_Moderate	PF_G2121	Consider	Not Opened	0
20246	Optimal Max 20 Sites_Moderate	PF_A2448	Consider	Not Opened	0
20247	Optimal Max 20 Sites_Moderate	PF_A2448	Consider	Not Opened	0
20248	Optimal Max 20 Sites_Moderate	PF_J2161	Consider	Not Opened	0
20249	Optimal Max 20 Sites_Moderate	PF_J2161	Consider	Not Opened	0
20250	Optimal Max 20 Sites_Moderate	PF_A2192	Consider	Not Opened	0
20251	Optimal Max 20 Sites_Moderate	PF_A2192	Consider	Not Opened	0
20252	Optimal Max 20 Sites_Moderate	PF_E2041	Consider	Not Opened	0
20253	Optimal Max 20 Sites_Moderate	PF_E2041	Consider	Not Opened	0
20254	Optimal Max 20 Sites_Moderate	PF_A2208	Consider	Not Opened	0
20255	Optimal Max 20 Sites_Moderate	PF_A2208	Consider	Not Opened	0
20256	Optimal Max 20 Sites_Moderate	PF_C2348	Consider	Not Opened	0
20257	Optimal Max 20 Sites_Moderate	PF_C2348	Consider	Not Opened	0
20258	Optimal Max 20 Sites_Moderate	PF_B2081	Consider	Not Opened	0
20259	Optimal Max 20 Sites_Moderate	PF_B2081	Consider	Not Opened	0
20260	Optimal Max 20 Sites_Moderate	PF_C2331	Consider	Not Opened	0
20261	Optimal Max 20 Sites_Moderate	PF_C2331	Consider	Not Opened	0
20262	Optimal Max 20 Sites_Moderate	EF_A2491	Consider	Not Opened	0
20263	Optimal Max 20 Sites_Moderate	EF_A2491	Consider	Not Opened	0
20264	Optimal Max 20 Sites_Moderate	EF_A2491	Consider	Not Opened	0
20265	Optimal Max 20 Sites_Moderate	PF_A2898	Consider	Not Opened	0
20266	Optimal Max 20 Sites_Moderate	PF_A2898	Consider	Not Opened	0
20267	Optimal Max 20 Sites_Moderate	PF_B2101	Consider	Not Opened	0
20268	Optimal Max 20 Sites_Moderate	PF_B2101	Consider	Not Opened	0
20269	Optimal Max 20 Sites_Moderate	PF_K2171	Consider	Not Opened	0
20270	Optimal Max 20 Sites_Moderate	PF_K2171	Consider	Not Opened	0
20271	Optimal Max 20 Sites_Aggressive	EF_C1061	Include	Open at Level 1	2880	2880	0	1
20272	Optimal Max 20 Sites_Aggressive	EF_C1061	Include	Open at Level 1	2870.77	2880	9.22625	0.9968
20273	Optimal Max 20 Sites_Aggressive	EF_C1061	Consider	Not Opened	0
20274	Optimal Max 20 Sites_Aggressive	EF_E1021	Include	Open at Level 1	2756.65	2880	123.351	0.95717
20275	Optimal Max 20 Sites_Aggressive	EF_E1021	Include	Open at Level 1	2880	2880	0	1
20276	Optimal Max 20 Sites_Aggressive	EF_E1021	Consider	Not Opened	0
20277	Optimal Max 20 Sites_Aggressive	EF_A7001	Include	Open at Level 1	1759.62	2880	1120.38	0.61098
20278	Optimal Max 20 Sites_Aggressive	EF_A7001	Consider	Not Opened	0
20279	Optimal Max 20 Sites_Aggressive	EF_A7001	Consider	Not Opened	0
20280	Optimal Max 20 Sites_Aggressive	EF_A2551	Include	Open at Level 1	2875	2880	5	0.99826
20281	Optimal Max 20 Sites_Aggressive	EF_A2551	Consider	Not Opened	0
20282	Optimal Max 20 Sites_Aggressive	EF_A2551	Consider	Not Opened	0
20283	Optimal Max 20 Sites_Aggressive	EF_H2031	Consider	Not Opened	0
20284	Optimal Max 20 Sites_Aggressive	EF_H2031	Consider	Not Opened	0
20285	Optimal Max 20 Sites_Aggressive	EF_H2031	Consider	Open at Level 1	326	2880	2554	0.11319
20286	Optimal Max 20 Sites_Aggressive	PF_C2254	Consider	Open at Level 1	2820	2880	60	0.97917
20287	Optimal Max 20 Sites_Aggressive	PF_C2254	Consider	Not Opened	0
20288	Optimal Max 20 Sites_Aggressive	EF_A2888	Include	Open at Level 1	2847	2880	33	0.98854
20289	Optimal Max 20 Sites_Aggressive	EF_A2888	Consider	Not Opened	0
20290	Optimal Max 20 Sites_Aggressive	EF_A2888	Consider	Not Opened	0
20291	Optimal Max 20 Sites_Aggressive	EF_D1021	Include	Open at Level 1	2867	2880	13	0.99549
20292	Optimal Max 20 Sites_Aggressive	EF_D1021	Include	Open at Level 1	2880	2880	0	1
20293	Optimal Max 20 Sites_Aggressive	EF_D1021	Consider	Not Opened	0
20294	Optimal Max 20 Sites_Aggressive	PF_G2041	Consider	Open at Level 1	1784	2880	1096	0.61944
20295	Optimal Max 20 Sites_Aggressive	PF_G2041	Consider	Not Opened	0
20296	Optimal Max 20 Sites_Aggressive	EF_K1012	Include	Open at Level 1	1513	2880	1367	0.52535
20297	Optimal Max 20 Sites_Aggressive	EF_K1012	Consider	Not Opened	0
20298	Optimal Max 20 Sites_Aggressive	EF_K1012	Consider	Not Opened	0
20299	Optimal Max 20 Sites_Aggressive	EF_E2258	Include	Open at Level 1	416	2880	2464	0.14444
20300	Optimal Max 20 Sites_Aggressive	EF_E2258	Consider	Not Opened	0
20301	Optimal Max 20 Sites_Aggressive	EF_E2258	Consider	Not Opened	0
20302	Optimal Max 20 Sites_Aggressive	EF_A1023	Include	Open at Level 1	2761	2880	119	0.95868
20303	Optimal Max 20 Sites_Aggressive	EF_A1023	Consider	Not Opened	0
20304	Optimal Max 20 Sites_Aggressive	EF_A1023	Consider	Not Opened	0
20305	Optimal Max 20 Sites_Aggressive	PF_K2151	Consider	Not Opened	0
20306	Optimal Max 20 Sites_Aggressive	PF_K2151	Consider	Open at Level 1	1223	2880	1657	0.42465
20307	Optimal Max 20 Sites_Aggressive	EF_C1072	Include	Open at Level 1	2854	2880	26	0.99097
20308	Optimal Max 20 Sites_Aggressive	EF_C1072	Consider	Not Opened	0
20309	Optimal Max 20 Sites_Aggressive	EF_C1072	Consider	Not Opened	0
20310	Optimal Max 20 Sites_Aggressive	EF_K2141	Consider	Open at Level 1	906	2880	1974	0.31458
20311	Optimal Max 20 Sites_Aggressive	EF_K2141	Consider	Not Opened	0
20312	Optimal Max 20 Sites_Aggressive	EF_K2141	Consider	Not Opened	0
20313	Optimal Max 20 Sites_Aggressive	EF_A1042	Include	Open at Level 1	2860	2880	20	0.99306
20314	Optimal Max 20 Sites_Aggressive	EF_A1042	Consider	Not Opened	0
20315	Optimal Max 20 Sites_Aggressive	EF_A1042	Consider	Not Opened	0
20316	Optimal Max 20 Sites_Aggressive	EF_A1661	Include	Open at Level 1	2859	2880	21	0.99271
20317	Optimal Max 20 Sites_Aggressive	EF_A1661	Include	Open at Level 1	2880	2880	0	1
20318	Optimal Max 20 Sites_Aggressive	EF_A1661	Consider	Not Opened	0
20319	Optimal Max 20 Sites_Aggressive	EF_F1021	Include	Open at Level 1	2880	2880	0	1
20320	Optimal Max 20 Sites_Aggressive	EF_F1021	Include	Open at Level 1	1751	2880	1129	0.60799
20321	Optimal Max 20 Sites_Aggressive	EF_F1021	Consider	Not Opened	0
20322	Optimal Max 20 Sites_Aggressive	EF_J2101	Consider	Open at Level 1	2540	2880	340	0.88194
20323	Optimal Max 20 Sites_Aggressive	EF_J2101	Consider	Not Opened	0
20324	Optimal Max 20 Sites_Aggressive	EF_J2101	Consider	Not Opened	0
20325	Optimal Max 20 Sites_Aggressive	EF_G1021	Include	Open at Level 1	1797	2880	1083	0.62396
20326	Optimal Max 20 Sites_Aggressive	EF_G1021	Consider	Not Opened	0
20327	Optimal Max 20 Sites_Aggressive	EF_G1021	Consider	Not Opened	0
20328	Optimal Max 20 Sites_Aggressive	EF_B1011	Include	Open at Level 1	1725	2880	1155	0.59896
20329	Optimal Max 20 Sites_Aggressive	EF_B1011	Consider	Not Opened	0
20330	Optimal Max 20 Sites_Aggressive	EF_B1011	Consider	Not Opened	0
20331	Optimal Max 20 Sites_Aggressive	EF_J1131	Include	Open at Level 1	2825	2880	55	0.9809
20332	Optimal Max 20 Sites_Aggressive	EF_J1131	Consider	Not Opened	0
20333	Optimal Max 20 Sites_Aggressive	EF_J1131	Consider	Not Opened	0
20334	Optimal Max 20 Sites_Aggressive	PF_A2301	Consider	Not Opened	0
20335	Optimal Max 20 Sites_Aggressive	PF_A2301	Consider	Open at Level 1	2749	2880	131	0.95451
20336	Optimal Max 20 Sites_Aggressive	EF_A2421	Include	Open at Level 1	2777	2880	103	0.96424
20337	Optimal Max 20 Sites_Aggressive	EF_A2421	Include	Open at Level 1	2880	2880	0	1
20338	Optimal Max 20 Sites_Aggressive	EF_A2421	Consider	Not Opened	0
20339	Optimal Max 20 Sites_Aggressive	PF_D2092	Consider	Open at Level 1	2005	2880	875	0.69618
20340	Optimal Max 20 Sites_Aggressive	PF_D2092	Consider	Not Opened	0
20341	Optimal Max 20 Sites_Aggressive	EF_D1034	Include	Open at Level 1	2880	2880	0	1
20342	Optimal Max 20 Sites_Aggressive	EF_D1034	Consider	Not Opened	0
20343	Optimal Max 20 Sites_Aggressive	EF_D1034	Consider	Not Opened	0
20344	Optimal Max 20 Sites_Aggressive	EF_F2131	Consider	Open at Level 1	1619	2880	1261	0.56215
20345	Optimal Max 20 Sites_Aggressive	EF_F2131	Consider	Not Opened	0
20346	Optimal Max 20 Sites_Aggressive	EF_F2131	Consider	Not Opened	0
20347	Optimal Max 20 Sites_Aggressive	PF_K2221	Consider	Not Opened	0
20348	Optimal Max 20 Sites_Aggressive	PF_K2221	Consider	Open at Level 1	869	2880	2011	0.30174
20349	Optimal Max 20 Sites_Aggressive	PF_G2052	Consider	Not Opened	0
20350	Optimal Max 20 Sites_Aggressive	PF_G2052	Consider	Open at Level 1	1760	2880	1120	0.61111
20351	Optimal Max 20 Sites_Aggressive	PF_F2151	Consider	Open at Level 1	406	2880	2474	0.14097
20352	Optimal Max 20 Sites_Aggressive	PF_F2151	Consider	Not Opened	0
20353	Optimal Max 20 Sites_Aggressive	PF_E2131	Consider	Open at Level 1	2637	2880	243	0.91563
20354	Optimal Max 20 Sites_Aggressive	PF_E2131	Consider	Not Opened	0
20355	Optimal Max 20 Sites_Aggressive	EF_H1023	Include	Open at Level 1	720	2880	2160	0.25
20356	Optimal Max 20 Sites_Aggressive	EF_H1023	Consider	Not Opened	0
20357	Optimal Max 20 Sites_Aggressive	EF_H1023	Consider	Not Opened	0
20358	Optimal Max 20 Sites_Aggressive	EF_H1011	Include	Open at Level 1	1126	2880	1754	0.39097
20359	Optimal Max 20 Sites_Aggressive	EF_H1011	Consider	Not Opened	0
20360	Optimal Max 20 Sites_Aggressive	EF_H1011	Consider	Not Opened	0
20361	Optimal Max 20 Sites_Aggressive	EF_K1026	Include	Open at Level 1	1483	2880	1397	0.51493
20362	Optimal Max 20 Sites_Aggressive	EF_K1026	Consider	Not Opened	0
20363	Optimal Max 20 Sites_Aggressive	EF_K1026	Consider	Not Opened	0
20364	Optimal Max 20 Sites_Aggressive	EF_B1022	Include	Open at Level 1	2364	2880	516	0.82083
20365	Optimal Max 20 Sites_Aggressive	EF_B1022	Consider	Not Opened	0
20366	Optimal Max 20 Sites_Aggressive	EF_B1022	Consider	Not Opened	0
20367	Optimal Max 20 Sites_Aggressive	EF_F2141	Consider	Open at Level 1	635	2880	2245	0.22049
20368	Optimal Max 20 Sites_Aggressive	EF_F2141	Consider	Not Opened	0
20369	Optimal Max 20 Sites_Aggressive	EF_F2141	Consider	Not Opened	0
20370	Optimal Max 20 Sites_Aggressive	EF_H2101	Consider	Not Opened	0
20371	Optimal Max 20 Sites_Aggressive	EF_H2101	Consider	Not Opened	0
20372	Optimal Max 20 Sites_Aggressive	EF_H2101	Consider	Open at Level 1	642	2880	2238	0.22292
20373	Optimal Max 20 Sites_Aggressive	EF_A1051	Include	Open at Level 1	2852	2880	28	0.99028
20374	Optimal Max 20 Sites_Aggressive	EF_A1051	Consider	Not Opened	0
20375	Optimal Max 20 Sites_Aggressive	EF_A1051	Consider	Not Opened	0
20376	Optimal Max 20 Sites_Aggressive	EF_C2428	Include	Open at Level 1	2822	2880	58	0.97986
20377	Optimal Max 20 Sites_Aggressive	EF_C2428	Consider	Not Opened	0
20378	Optimal Max 20 Sites_Aggressive	EF_C2428	Consider	Not Opened	0
20379	Optimal Max 20 Sites_Aggressive	PF_D2071	Consider	Not Opened	0
20380	Optimal Max 20 Sites_Aggressive	PF_D2071	Consider	Not Opened	0
20381	Optimal Max 20 Sites_Aggressive	PF_C2282	Consider	Not Opened	0
20382	Optimal Max 20 Sites_Aggressive	PF_C2282	Consider	Not Opened	0
20383	Optimal Max 20 Sites_Aggressive	EF_E2051	Consider	Not Opened	0
20384	Optimal Max 20 Sites_Aggressive	EF_E2051	Consider	Not Opened	0
20385	Optimal Max 20 Sites_Aggressive	EF_E2051	Consider	Not Opened	0
20386	Optimal Max 20 Sites_Aggressive	EF_A2281	Consider	Not Opened	0
20387	Optimal Max 20 Sites_Aggressive	EF_A2281	Consider	Not Opened	0
20388	Optimal Max 20 Sites_Aggressive	EF_A2281	Consider	Not Opened	0
20389	Optimal Max 20 Sites_Aggressive	PF_E2061	Consider	Not Opened	0
20390	Optimal Max 20 Sites_Aggressive	PF_E2061	Consider	Not Opened	0
20391	Optimal Max 20 Sites_Aggressive	PF_E2072	Consider	Not Opened	0
20392	Optimal Max 20 Sites_Aggressive	PF_E2072	Consider	Not Opened	0
20393	Optimal Max 20 Sites_Aggressive	PF_A2316	Consider	Not Opened	0
20394	Optimal Max 20 Sites_Aggressive	PF_A2316	Consider	Not Opened	0
20395	Optimal Max 20 Sites_Aggressive	PF_A2738	Consider	Not Opened	0
20396	Optimal Max 20 Sites_Aggressive	PF_A2738	Consider	Not Opened	0
20397	Optimal Max 20 Sites_Aggressive	PF_A2598	Consider	Not Opened	0
20398	Optimal Max 20 Sites_Aggressive	PF_A2598	Consider	Not Opened	0
20399	Optimal Max 20 Sites_Aggressive	PF_A2998	Consider	Not Opened	0
20400	Optimal Max 20 Sites_Aggressive	PF_A2998	Consider	Not Opened	0
20401	Optimal Max 20 Sites_Aggressive	PF_B2258	Consider	Not Opened	0
20402	Optimal Max 20 Sites_Aggressive	PF_B2258	Consider	Not Opened	0
20403	Optimal Max 20 Sites_Aggressive	PF_C2211	Consider	Not Opened	0
20404	Optimal Max 20 Sites_Aggressive	PF_C2211	Consider	Not Opened	0
20405	Optimal Max 20 Sites_Aggressive	PF_B2121	Consider	Not Opened	0
20406	Optimal Max 20 Sites_Aggressive	PF_B2121	Consider	Not Opened	0
20407	Optimal Max 20 Sites_Aggressive	PF_K2131	Consider	Not Opened	0
20408	Optimal Max 20 Sites_Aggressive	PF_K2131	Consider	Not Opened	0
20409	Optimal Max 20 Sites_Aggressive	PF_A2332	Consider	Not Opened	0
20410	Optimal Max 20 Sites_Aggressive	PF_A2332	Consider	Not Opened	0
20411	Optimal Max 20 Sites_Aggressive	PF_D2132	Consider	Not Opened	0
20412	Optimal Max 20 Sites_Aggressive	PF_D2132	Consider	Not Opened	0
20413	Optimal Max 20 Sites_Aggressive	PF_A2758	Consider	Not Opened	0
20414	Optimal Max 20 Sites_Aggressive	PF_A2758	Consider	Not Opened	0
20415	Optimal Max 20 Sites_Aggressive	PF_B2091	Consider	Not Opened	0
20416	Optimal Max 20 Sites_Aggressive	PF_B2091	Consider	Not Opened	0
20417	Optimal Max 20 Sites_Aggressive	PF_B2148	Consider	Not Opened	0
20418	Optimal Max 20 Sites_Aggressive	PF_B2148	Consider	Not Opened	0
20419	Optimal Max 20 Sites_Aggressive	PF_D2161	Consider	Not Opened	0
20420	Optimal Max 20 Sites_Aggressive	PF_D2161	Consider	Not Opened	0
20421	Optimal Max 20 Sites_Aggressive	PF_C2301	Consider	Not Opened	0
20422	Optimal Max 20 Sites_Aggressive	PF_C2301	Consider	Not Opened	0
20423	Optimal Max 20 Sites_Aggressive	PF_C2018	Consider	Not Opened	0
20424	Optimal Max 20 Sites_Aggressive	PF_C2018	Consider	Not Opened	0
20425	Optimal Max 20 Sites_Aggressive	PF_F2061	Consider	Not Opened	0
20426	Optimal Max 20 Sites_Aggressive	PF_F2061	Consider	Not Opened	0
20427	Optimal Max 20 Sites_Aggressive	PF_E2091	Consider	Not Opened	0
20428	Optimal Max 20 Sites_Aggressive	PF_E2091	Consider	Not Opened	0
20429	Optimal Max 20 Sites_Aggressive	PF_K2186	Consider	Not Opened	0
20430	Optimal Max 20 Sites_Aggressive	PF_K2186	Consider	Not Opened	0
20431	Optimal Max 20 Sites_Aggressive	PF_C2448	Consider	Not Opened	0
20432	Optimal Max 20 Sites_Aggressive	PF_C2448	Consider	Not Opened	0
20433	Optimal Max 20 Sites_Aggressive	PF_C2261	Consider	Not Opened	0
20434	Optimal Max 20 Sites_Aggressive	PF_C2261	Consider	Not Opened	0
20435	Optimal Max 20 Sites_Aggressive	PF_A2171	Consider	Not Opened	0
20436	Optimal Max 20 Sites_Aggressive	PF_A2171	Consider	Not Opened	0
20437	Optimal Max 20 Sites_Aggressive	PF_A2458	Consider	Not Opened	0
20438	Optimal Max 20 Sites_Aggressive	PF_A2458	Consider	Not Opened	0
20439	Optimal Max 20 Sites_Aggressive	PF_A2978	Consider	Not Opened	0
20440	Optimal Max 20 Sites_Aggressive	PF_A2978	Consider	Not Opened	0
20441	Optimal Max 20 Sites_Aggressive	PF_D2218	Consider	Not Opened	0
20442	Optimal Max 20 Sites_Aggressive	PF_D2218	Consider	Not Opened	0
20443	Optimal Max 20 Sites_Aggressive	PF_C2112	Consider	Not Opened	0
20444	Optimal Max 20 Sites_Aggressive	PF_C2112	Consider	Not Opened	0
20445	Optimal Max 20 Sites_Aggressive	PF_A2F68	Consider	Not Opened	0
20446	Optimal Max 20 Sites_Aggressive	PF_A2F68	Consider	Not Opened	0
20447	Optimal Max 20 Sites_Aggressive	PF_B2158	Consider	Not Opened	0
20448	Optimal Max 20 Sites_Aggressive	PF_B2158	Consider	Not Opened	0
20449	Optimal Max 20 Sites_Aggressive	PF_E2171	Consider	Not Opened	0
20450	Optimal Max 20 Sites_Aggressive	PF_E2171	Consider	Not Opened	0
20451	Optimal Max 20 Sites_Aggressive	PF_D2088	Consider	Not Opened	0
20452	Optimal Max 20 Sites_Aggressive	PF_D2088	Consider	Not Opened	0
20453	Optimal Max 20 Sites_Aggressive	PF_B2111	Consider	Not Opened	0
20454	Optimal Max 20 Sites_Aggressive	PF_B2111	Consider	Not Opened	0
20455	Optimal Max 20 Sites_Aggressive	PF_A2438	Consider	Not Opened	0
20456	Optimal Max 20 Sites_Aggressive	PF_A2438	Consider	Not Opened	0
20457	Optimal Max 20 Sites_Aggressive	PF_J2051	Consider	Not Opened	0
20458	Optimal Max 20 Sites_Aggressive	PF_J2051	Consider	Not Opened	0
20459	Optimal Max 20 Sites_Aggressive	PF_C2201	Consider	Not Opened	0
20460	Optimal Max 20 Sites_Aggressive	PF_C2201	Consider	Not Opened	0
20461	Optimal Max 20 Sites_Aggressive	PF_A4691	Consider	Not Opened	0
20462	Optimal Max 20 Sites_Aggressive	PF_A4691	Consider	Not Opened	0
20463	Optimal Max 20 Sites_Aggressive	PF_J2081	Consider	Not Opened	0
20464	Optimal Max 20 Sites_Aggressive	PF_J2081	Consider	Not Opened	0
20465	Optimal Max 20 Sites_Aggressive	PF_D2102	Consider	Not Opened	0
20466	Optimal Max 20 Sites_Aggressive	PF_D2102	Consider	Not Opened	0
20467	Optimal Max 20 Sites_Aggressive	PF_A2868	Consider	Not Opened	0
20468	Optimal Max 20 Sites_Aggressive	PF_A2868	Consider	Not Opened	0
20469	Optimal Max 20 Sites_Aggressive	PF_D2062	Consider	Not Opened	0
20470	Optimal Max 20 Sites_Aggressive	PF_D2062	Consider	Not Opened	0
20471	Optimal Max 20 Sites_Aggressive	PF_J2072	Consider	Not Opened	0
20472	Optimal Max 20 Sites_Aggressive	PF_J2072	Consider	Not Opened	0
20473	Optimal Max 20 Sites_Aggressive	PF_C2028	Consider	Not Opened	0
20474	Optimal Max 20 Sites_Aggressive	PF_C2028	Consider	Not Opened	0
20475	Optimal Max 20 Sites_Aggressive	PF_F2201	Consider	Not Opened	0
20476	Optimal Max 20 Sites_Aggressive	PF_F2201	Consider	Not Opened	0
20477	Optimal Max 20 Sites_Aggressive	PF_A2266	Consider	Not Opened	0
20478	Optimal Max 20 Sites_Aggressive	PF_A2266	Consider	Not Opened	0
20479	Optimal Max 20 Sites_Aggressive	PF_D6208	Consider	Not Opened	0
20480	Optimal Max 20 Sites_Aggressive	PF_D6208	Consider	Not Opened	0
20481	Optimal Max 20 Sites_Aggressive	PF_C2221	Consider	Not Opened	0
20482	Optimal Max 20 Sites_Aggressive	PF_C2221	Consider	Not Opened	0
20483	Optimal Max 20 Sites_Aggressive	PF_G2081	Consider	Not Opened	0
20484	Optimal Max 20 Sites_Aggressive	PF_G2081	Consider	Not Opened	0
20485	Optimal Max 20 Sites_Aggressive	PF_E2218	Consider	Not Opened	0
20486	Optimal Max 20 Sites_Aggressive	PF_E2218	Consider	Not Opened	0
20487	Optimal Max 20 Sites_Aggressive	EF_C5351	Consider	Not Opened	0
20488	Optimal Max 20 Sites_Aggressive	EF_C5351	Consider	Not Opened	0
20489	Optimal Max 20 Sites_Aggressive	EF_C5351	Consider	Not Opened	0
20490	Optimal Max 20 Sites_Aggressive	PF_F2228	Consider	Not Opened	0
20491	Optimal Max 20 Sites_Aggressive	PF_F2228	Consider	Not Opened	0
20492	Optimal Max 20 Sites_Aggressive	PF_A2988	Consider	Not Opened	0
20493	Optimal Max 20 Sites_Aggressive	PF_A2988	Consider	Not Opened	0
20494	Optimal Max 20 Sites_Aggressive	PF_E2111	Consider	Not Opened	0
20495	Optimal Max 20 Sites_Aggressive	PF_E2111	Consider	Not Opened	0
20496	Optimal Max 20 Sites_Aggressive	PF_A2352	Consider	Not Opened	0
20497	Optimal Max 20 Sites_Aggressive	PF_A2352	Consider	Not Opened	0
20498	Optimal Max 20 Sites_Aggressive	PF_A2252	Consider	Not Opened	0
20499	Optimal Max 20 Sites_Aggressive	PF_A2252	Consider	Not Opened	0
20500	Optimal Max 20 Sites_Aggressive	PF_D2152	Consider	Not Opened	0
20501	Optimal Max 20 Sites_Aggressive	PF_D2152	Consider	Not Opened	0
20502	Optimal Max 20 Sites_Aggressive	PF_E2121	Consider	Not Opened	0
20503	Optimal Max 20 Sites_Aggressive	PF_E2121	Consider	Not Opened	0
20504	Optimal Max 20 Sites_Aggressive	PF_B2061	Consider	Not Opened	0
20505	Optimal Max 20 Sites_Aggressive	PF_B2061	Consider	Not Opened	0
20506	Optimal Max 20 Sites_Aggressive	PF_C2122	Consider	Not Opened	0
20507	Optimal Max 20 Sites_Aggressive	PF_C2122	Consider	Not Opened	0
20508	Optimal Max 20 Sites_Aggressive	EF_K2031	Consider	Not Opened	0
20509	Optimal Max 20 Sites_Aggressive	EF_K2031	Consider	Not Opened	0
20510	Optimal Max 20 Sites_Aggressive	EF_K2031	Consider	Not Opened	0
20511	Optimal Max 20 Sites_Aggressive	PF_K2102	Consider	Not Opened	0
20512	Optimal Max 20 Sites_Aggressive	PF_K2102	Consider	Not Opened	0
20513	Optimal Max 20 Sites_Aggressive	PF_H2122	Consider	Not Opened	0
20514	Optimal Max 20 Sites_Aggressive	PF_H2122	Consider	Not Opened	0
20515	Optimal Max 20 Sites_Aggressive	PF_C2311	Consider	Not Opened	0
20516	Optimal Max 20 Sites_Aggressive	PF_C2311	Consider	Not Opened	0
20517	Optimal Max 20 Sites_Aggressive	PF_E2152	Consider	Not Opened	0
20518	Optimal Max 20 Sites_Aggressive	PF_E2152	Consider	Not Opened	0
20519	Optimal Max 20 Sites_Aggressive	PF_D5251	Consider	Not Opened	0
20520	Optimal Max 20 Sites_Aggressive	PF_D5251	Consider	Not Opened	0
20521	Optimal Max 20 Sites_Aggressive	PF_E2228	Consider	Not Opened	0
20522	Optimal Max 20 Sites_Aggressive	PF_E2228	Consider	Not Opened	0
20523	Optimal Max 20 Sites_Aggressive	PF_F2072	Consider	Not Opened	0
20524	Optimal Max 20 Sites_Aggressive	PF_F2072	Consider	Not Opened	0
20525	Optimal Max 20 Sites_Aggressive	PF_E2082	Consider	Not Opened	0
20526	Optimal Max 20 Sites_Aggressive	PF_E2082	Consider	Not Opened	0
20527	Optimal Max 20 Sites_Aggressive	PF_C2272	Consider	Not Opened	0
20528	Optimal Max 20 Sites_Aggressive	PF_C2272	Consider	Not Opened	0
20529	Optimal Max 20 Sites_Aggressive	PF_B2178	Consider	Not Opened	0
20530	Optimal Max 20 Sites_Aggressive	PF_B2178	Consider	Not Opened	0
20531	Optimal Max 20 Sites_Aggressive	PF_F2218	Consider	Not Opened	0
20532	Optimal Max 20 Sites_Aggressive	PF_F2218	Consider	Not Opened	0
20533	Optimal Max 20 Sites_Aggressive	PF_H2051	Consider	Not Opened	0
20534	Optimal Max 20 Sites_Aggressive	PF_H2051	Consider	Not Opened	0
20535	Optimal Max 20 Sites_Aggressive	PF_C2102	Consider	Not Opened	0
20536	Optimal Max 20 Sites_Aggressive	PF_C2102	Consider	Not Opened	0
20537	Optimal Max 20 Sites_Aggressive	PF_K2041	Consider	Not Opened	0
20538	Optimal Max 20 Sites_Aggressive	PF_K2041	Consider	Not Opened	0
20539	Optimal Max 20 Sites_Aggressive	PF_G2091	Consider	Not Opened	0
20540	Optimal Max 20 Sites_Aggressive	PF_G2091	Consider	Not Opened	0
20541	Optimal Max 20 Sites_Aggressive	PF_A2828	Consider	Not Opened	0
20542	Optimal Max 20 Sites_Aggressive	PF_A2828	Consider	Not Opened	0
20543	Optimal Max 20 Sites_Aggressive	PF_F2101	Consider	Not Opened	0
20544	Optimal Max 20 Sites_Aggressive	PF_F2101	Consider	Not Opened	0
20545	Optimal Max 20 Sites_Aggressive	PF_G2031	Consider	Not Opened	0
20546	Optimal Max 20 Sites_Aggressive	PF_G2031	Consider	Not Opened	0
20547	Optimal Max 20 Sites_Aggressive	PF_K2081	Consider	Not Opened	0
20548	Optimal Max 20 Sites_Aggressive	PF_K2081	Consider	Not Opened	0
20549	Optimal Max 20 Sites_Aggressive	PF_H2141	Consider	Not Opened	0
20550	Optimal Max 20 Sites_Aggressive	PF_H2141	Consider	Not Opened	0
20551	Optimal Max 20 Sites_Aggressive	PF_E2142	Consider	Not Opened	0
20552	Optimal Max 20 Sites_Aggressive	PF_E2142	Consider	Not Opened	0
20553	Optimal Max 20 Sites_Aggressive	PF_D2261	Consider	Not Opened	0
20554	Optimal Max 20 Sites_Aggressive	PF_D2261	Consider	Not Opened	0
20555	Optimal Max 20 Sites_Aggressive	EF_J2027	Consider	Not Opened	0
20556	Optimal Max 20 Sites_Aggressive	EF_J2027	Consider	Not Opened	0
20557	Optimal Max 20 Sites_Aggressive	EF_J2027	Consider	Not Opened	0
20558	Optimal Max 20 Sites_Aggressive	PF_A2948	Consider	Not Opened	0
20559	Optimal Max 20 Sites_Aggressive	PF_A2948	Consider	Not Opened	0
20560	Optimal Max 20 Sites_Aggressive	PF_F2182	Consider	Not Opened	0
20561	Optimal Max 20 Sites_Aggressive	PF_F2182	Consider	Not Opened	0
20562	Optimal Max 20 Sites_Aggressive	PF_G2168	Consider	Not Opened	0
20563	Optimal Max 20 Sites_Aggressive	PF_G2168	Consider	Not Opened	0
20564	Optimal Max 20 Sites_Aggressive	PF_H2062	Consider	Not Opened	0
20565	Optimal Max 20 Sites_Aggressive	PF_H2062	Consider	Not Opened	0
20566	Optimal Max 20 Sites_Aggressive	PF_A5701	Consider	Not Opened	0
20567	Optimal Max 20 Sites_Aggressive	PF_A5701	Consider	Not Opened	0
20568	Optimal Max 20 Sites_Aggressive	PF_A2F18	Consider	Not Opened	0
20569	Optimal Max 20 Sites_Aggressive	PF_A2F18	Consider	Not Opened	0
20570	Optimal Max 20 Sites_Aggressive	PF_B2238	Consider	Not Opened	0
20571	Optimal Max 20 Sites_Aggressive	PF_B2238	Consider	Not Opened	0
20572	Optimal Max 20 Sites_Aggressive	PF_G2072	Consider	Not Opened	0
20573	Optimal Max 20 Sites_Aggressive	PF_G2072	Consider	Not Opened	0
20574	Optimal Max 20 Sites_Aggressive	PF_A2271	Consider	Not Opened	0
20575	Optimal Max 20 Sites_Aggressive	PF_A2271	Consider	Not Opened	0
20576	Optimal Max 20 Sites_Aggressive	PF_J2118	Consider	Not Opened	0
20577	Optimal Max 20 Sites_Aggressive	PF_J2118	Consider	Not Opened	0
20578	Optimal Max 20 Sites_Aggressive	PF_A2648	Consider	Not Opened	0
20579	Optimal Max 20 Sites_Aggressive	PF_A2648	Consider	Not Opened	0
20580	Optimal Max 20 Sites_Aggressive	PF_B2072	Consider	Not Opened	0
20581	Optimal Max 20 Sites_Aggressive	PF_B2072	Consider	Not Opened	0
20582	Optimal Max 20 Sites_Aggressive	PF_A2818	Consider	Not Opened	0
20583	Optimal Max 20 Sites_Aggressive	PF_A2818	Consider	Not Opened	0
20584	Optimal Max 20 Sites_Aggressive	PF_E2248	Consider	Not Opened	0
20585	Optimal Max 20 Sites_Aggressive	PF_E2248	Consider	Not Opened	0
20586	Optimal Max 20 Sites_Aggressive	PF_J2091	Consider	Not Opened	0
20587	Optimal Max 20 Sites_Aggressive	PF_J2091	Consider	Not Opened	0
20588	Optimal Max 20 Sites_Aggressive	PF_H2081	Consider	Not Opened	0
20589	Optimal Max 20 Sites_Aggressive	PF_H2081	Consider	Not Opened	0
20590	Optimal Max 20 Sites_Aggressive	PF_G2118	Consider	Not Opened	0
20591	Optimal Max 20 Sites_Aggressive	PF_G2118	Consider	Not Opened	0
20592	Optimal Max 20 Sites_Aggressive	PF_A2F28	Consider	Not Opened	0
20593	Optimal Max 20 Sites_Aggressive	PF_A2F28	Consider	Not Opened	0
20594	Optimal Max 20 Sites_Aggressive	PF_A2158	Consider	Not Opened	0
20595	Optimal Max 20 Sites_Aggressive	PF_A2158	Consider	Not Opened	0
20596	Optimal Max 20 Sites_Aggressive	PF_E2278	Consider	Not Opened	0
20597	Optimal Max 20 Sites_Aggressive	PF_E2278	Consider	Not Opened	0
20598	Optimal Max 20 Sites_Aggressive	PF_J2032	Consider	Not Opened	0
20599	Optimal Max 20 Sites_Aggressive	PF_J2032	Consider	Not Opened	0
20600	Optimal Max 20 Sites_Aggressive	PF_E2018	Consider	Not Opened	0
20601	Optimal Max 20 Sites_Aggressive	PF_E2018	Consider	Not Opened	0
20602	Optimal Max 20 Sites_Aggressive	PF_B2181	Consider	Not Opened	0
20603	Optimal Max 20 Sites_Aggressive	PF_B2181	Consider	Not Opened	0
20604	Optimal Max 20 Sites_Aggressive	PF_D6048	Consider	Not Opened	0
20605	Optimal Max 20 Sites_Aggressive	PF_D6048	Consider	Not Opened	0
20606	Optimal Max 20 Sites_Aggressive	PF_A2938	Consider	Not Opened	0
20607	Optimal Max 20 Sites_Aggressive	PF_A2938	Consider	Not Opened	0
20608	Optimal Max 20 Sites_Aggressive	PF_A2FQ8	Consider	Not Opened	0
20609	Optimal Max 20 Sites_Aggressive	PF_A2FQ8	Consider	Not Opened	0
20610	Optimal Max 20 Sites_Aggressive	EF_G2062	Consider	Not Opened	0
20611	Optimal Max 20 Sites_Aggressive	EF_G2062	Consider	Not Opened	0
20612	Optimal Max 20 Sites_Aggressive	EF_G2062	Consider	Not Opened	0
20613	Optimal Max 20 Sites_Aggressive	PF_A2628	Consider	Not Opened	0
20614	Optimal Max 20 Sites_Aggressive	PF_A2628	Consider	Not Opened	0
20615	Optimal Max 20 Sites_Aggressive	PF_B2138	Consider	Not Opened	0
20616	Optimal Max 20 Sites_Aggressive	PF_B2138	Consider	Not Opened	0
20617	Optimal Max 20 Sites_Aggressive	PF_A2878	Consider	Not Opened	0
20618	Optimal Max 20 Sites_Aggressive	PF_A2878	Consider	Not Opened	0
20619	Optimal Max 20 Sites_Aggressive	PF_A5711	Consider	Not Opened	0
20620	Optimal Max 20 Sites_Aggressive	PF_A5711	Consider	Not Opened	0
20621	Optimal Max 20 Sites_Aggressive	PF_K2126	Consider	Not Opened	0
20622	Optimal Max 20 Sites_Aggressive	PF_K2126	Consider	Not Opened	0
20623	Optimal Max 20 Sites_Aggressive	PF_A2392	Consider	Not Opened	0
20624	Optimal Max 20 Sites_Aggressive	PF_A2392	Consider	Not Opened	0
20625	Optimal Max 20 Sites_Aggressive	PF_A2292	Consider	Not Opened	0
20626	Optimal Max 20 Sites_Aggressive	PF_A2292	Consider	Not Opened	0
20627	Optimal Max 20 Sites_Aggressive	PF_A2111	Consider	Not Opened	0
20628	Optimal Max 20 Sites_Aggressive	PF_A2111	Consider	Not Opened	0
20629	Optimal Max 20 Sites_Aggressive	PF_A2538	Consider	Not Opened	0
20630	Optimal Max 20 Sites_Aggressive	PF_A2538	Consider	Not Opened	0
20631	Optimal Max 20 Sites_Aggressive	PF_A2218	Consider	Not Opened	0
20632	Optimal Max 20 Sites_Aggressive	PF_A2218	Consider	Not Opened	0
20633	Optimal Max 20 Sites_Aggressive	PF_A2798	Consider	Not Opened	0
20634	Optimal Max 20 Sites_Aggressive	PF_A2798	Consider	Not Opened	0
20635	Optimal Max 20 Sites_Aggressive	PF_A2658	Consider	Not Opened	0
20636	Optimal Max 20 Sites_Aggressive	PF_A2658	Consider	Not Opened	0
20637	Optimal Max 20 Sites_Aggressive	PF_K2191	Consider	Not Opened	0
20638	Optimal Max 20 Sites_Aggressive	PF_K2191	Consider	Not Opened	0
20639	Optimal Max 20 Sites_Aggressive	PF_C2092	Consider	Not Opened	0
20640	Optimal Max 20 Sites_Aggressive	PF_C2092	Consider	Not Opened	0
20641	Optimal Max 20 Sites_Aggressive	PF_H2091	Consider	Not Opened	0
20642	Optimal Max 20 Sites_Aggressive	PF_H2091	Consider	Not Opened	0
20643	Optimal Max 20 Sites_Aggressive	PF_A2408	Consider	Not Opened	0
20644	Optimal Max 20 Sites_Aggressive	PF_A2408	Consider	Not Opened	0
20645	Optimal Max 20 Sites_Aggressive	PF_A2F01	Consider	Not Opened	0
20646	Optimal Max 20 Sites_Aggressive	PF_A2F01	Consider	Not Opened	0
20647	Optimal Max 20 Sites_Aggressive	PF_A6508	Consider	Not Opened	0
20648	Optimal Max 20 Sites_Aggressive	PF_A6508	Consider	Not Opened	0
20649	Optimal Max 20 Sites_Aggressive	PF_H2151	Consider	Not Opened	0
20650	Optimal Max 20 Sites_Aggressive	PF_H2151	Consider	Not Opened	0
20651	Optimal Max 20 Sites_Aggressive	PF_C2368	Consider	Not Opened	0
20652	Optimal Max 20 Sites_Aggressive	PF_C2368	Consider	Not Opened	0
20653	Optimal Max 20 Sites_Aggressive	PF_H2172	Consider	Not Opened	0
20654	Optimal Max 20 Sites_Aggressive	PF_H2172	Consider	Not Opened	0
20655	Optimal Max 20 Sites_Aggressive	PF_C2181	Consider	Not Opened	0
20656	Optimal Max 20 Sites_Aggressive	PF_C2181	Consider	Not Opened	0
20657	Optimal Max 20 Sites_Aggressive	PF_A2228	Consider	Not Opened	0
20658	Optimal Max 20 Sites_Aggressive	PF_A2228	Consider	Not Opened	0
20659	Optimal Max 20 Sites_Aggressive	PF_A2362	Consider	Not Opened	0
20660	Optimal Max 20 Sites_Aggressive	PF_A2362	Consider	Not Opened	0
20661	Optimal Max 20 Sites_Aggressive	PF_B2051	Consider	Not Opened	0
20662	Optimal Max 20 Sites_Aggressive	PF_B2051	Consider	Not Opened	0
20663	Optimal Max 20 Sites_Aggressive	PF_J2151	Consider	Not Opened	0
20664	Optimal Max 20 Sites_Aggressive	PF_J2151	Consider	Not Opened	0
20665	Optimal Max 20 Sites_Aggressive	PF_A2078	Consider	Not Opened	0
20666	Optimal Max 20 Sites_Aggressive	PF_A2078	Consider	Not Opened	0
20667	Optimal Max 20 Sites_Aggressive	PF_C6038	Consider	Not Opened	0
20668	Optimal Max 20 Sites_Aggressive	PF_C6038	Consider	Not Opened	0
20669	Optimal Max 20 Sites_Aggressive	PF_A2588	Consider	Not Opened	0
20670	Optimal Max 20 Sites_Aggressive	PF_A2588	Consider	Not Opened	0
20671	Optimal Max 20 Sites_Aggressive	PF_C2488	Consider	Not Opened	0
20672	Optimal Max 20 Sites_Aggressive	PF_C2488	Consider	Not Opened	0
20673	Optimal Max 20 Sites_Aggressive	PF_K2231	Consider	Not Opened	0
20674	Optimal Max 20 Sites_Aggressive	PF_K2231	Consider	Not Opened	0
20675	Optimal Max 20 Sites_Aggressive	PF_E2182	Consider	Not Opened	0
20676	Optimal Max 20 Sites_Aggressive	PF_E2182	Consider	Not Opened	0
20677	Optimal Max 20 Sites_Aggressive	PF_J2042	Consider	Not Opened	0
20678	Optimal Max 20 Sites_Aggressive	PF_J2042	Consider	Not Opened	0
20679	Optimal Max 20 Sites_Aggressive	PF_C2294	Consider	Not Opened	0
20680	Optimal Max 20 Sites_Aggressive	PF_C2294	Consider	Not Opened	0
20681	Optimal Max 20 Sites_Aggressive	PF_D2111	Consider	Not Opened	0
20682	Optimal Max 20 Sites_Aggressive	PF_D2111	Consider	Not Opened	0
20683	Optimal Max 20 Sites_Aggressive	PF_K2161	Consider	Not Opened	0
20684	Optimal Max 20 Sites_Aggressive	PF_K2161	Consider	Not Opened	0
20685	Optimal Max 20 Sites_Aggressive	PF_A2951	Consider	Not Opened	0
20686	Optimal Max 20 Sites_Aggressive	PF_A2951	Consider	Not Opened	0
20687	Optimal Max 20 Sites_Aggressive	PF_A2638	Consider	Not Opened	0
20688	Optimal Max 20 Sites_Aggressive	PF_A2638	Consider	Not Opened	0
20689	Optimal Max 20 Sites_Aggressive	PF_K2201	Consider	Not Opened	0
20690	Optimal Max 20 Sites_Aggressive	PF_K2201	Consider	Not Opened	0
20691	Optimal Max 20 Sites_Aggressive	PF_A2528	Consider	Not Opened	0
20692	Optimal Max 20 Sites_Aggressive	PF_A2528	Consider	Not Opened	0
20693	Optimal Max 20 Sites_Aggressive	PF_D2248	Consider	Not Opened	0
20694	Optimal Max 20 Sites_Aggressive	PF_D2248	Consider	Not Opened	0
20695	Optimal Max 20 Sites_Aggressive	PF_D2298	Consider	Not Opened	0
20696	Optimal Max 20 Sites_Aggressive	PF_D2298	Consider	Not Opened	0
20697	Optimal Max 20 Sites_Aggressive	PF_A2061	Consider	Not Opened	0
20698	Optimal Max 20 Sites_Aggressive	PF_A2061	Consider	Not Opened	0
20699	Optimal Max 20 Sites_Aggressive	PF_A2911	Consider	Not Opened	0
20700	Optimal Max 20 Sites_Aggressive	PF_A2911	Consider	Not Opened	0
20701	Optimal Max 20 Sites_Aggressive	PF_C2082	Consider	Not Opened	0
20702	Optimal Max 20 Sites_Aggressive	PF_C2082	Consider	Not Opened	0
20703	Optimal Max 20 Sites_Aggressive	PF_C6438	Consider	Not Opened	0
20704	Optimal Max 20 Sites_Aggressive	PF_C6438	Consider	Not Opened	0
20705	Optimal Max 20 Sites_Aggressive	PF_A2231	Consider	Not Opened	0
20706	Optimal Max 20 Sites_Aggressive	PF_A2231	Consider	Not Opened	0
20707	Optimal Max 20 Sites_Aggressive	PF_A2411	Consider	Not Opened	0
20708	Optimal Max 20 Sites_Aggressive	PF_A2411	Consider	Not Opened	0
20709	Optimal Max 20 Sites_Aggressive	PF_D2187	Consider	Not Opened	0
20710	Optimal Max 20 Sites_Aggressive	PF_D2187	Consider	Not Opened	0
20711	Optimal Max 20 Sites_Aggressive	PF_A2908	Consider	Not Opened	0
20712	Optimal Max 20 Sites_Aggressive	PF_A2908	Consider	Not Opened	0
20713	Optimal Max 20 Sites_Aggressive	PF_A4681	Consider	Not Opened	0
20714	Optimal Max 20 Sites_Aggressive	PF_A4681	Consider	Not Opened	0
20715	Optimal Max 20 Sites_Aggressive	PF_A2761	Consider	Not Opened	0
20716	Optimal Max 20 Sites_Aggressive	PF_A2761	Consider	Not Opened	0
20717	Optimal Max 20 Sites_Aggressive	PF_A2127	Consider	Not Opened	0
20718	Optimal Max 20 Sites_Aggressive	PF_A2127	Consider	Not Opened	0
20719	Optimal Max 20 Sites_Aggressive	PF_A2618	Consider	Not Opened	0
20720	Optimal Max 20 Sites_Aggressive	PF_A2618	Consider	Not Opened	0
20721	Optimal Max 20 Sites_Aggressive	PF_J2128	Consider	Not Opened	0
20722	Optimal Max 20 Sites_Aggressive	PF_J2128	Consider	Not Opened	0
20723	Optimal Max 20 Sites_Aggressive	PF_A2F48	Consider	Not Opened	0
20724	Optimal Max 20 Sites_Aggressive	PF_A2F48	Consider	Not Opened	0
20725	Optimal Max 20 Sites_Aggressive	PF_D2172	Consider	Not Opened	0
20726	Optimal Max 20 Sites_Aggressive	PF_D2172	Consider	Not Opened	0
20727	Optimal Max 20 Sites_Aggressive	PF_A2488	Consider	Not Opened	0
20728	Optimal Max 20 Sites_Aggressive	PF_A2488	Consider	Not Opened	0
20729	Optimal Max 20 Sites_Aggressive	PF_K2116	Consider	Not Opened	0
20730	Optimal Max 20 Sites_Aggressive	PF_K2116	Consider	Not Opened	0
20731	Optimal Max 20 Sites_Aggressive	PF_A2017	Consider	Not Opened	0
20732	Optimal Max 20 Sites_Aggressive	PF_A2017	Consider	Not Opened	0
20733	Optimal Max 20 Sites_Aggressive	PF_C2471	Consider	Not Opened	0
20734	Optimal Max 20 Sites_Aggressive	PF_C2471	Consider	Not Opened	0
20735	Optimal Max 20 Sites_Aggressive	PF_A2788	Consider	Not Opened	0
20736	Optimal Max 20 Sites_Aggressive	PF_A2788	Consider	Not Opened	0
20737	Optimal Max 20 Sites_Aggressive	PF_K2092	Consider	Not Opened	0
20738	Optimal Max 20 Sites_Aggressive	PF_K2092	Consider	Not Opened	0
20739	Optimal Max 20 Sites_Aggressive	PF_A2139	Consider	Not Opened	0
20740	Optimal Max 20 Sites_Aggressive	PF_A2139	Consider	Not Opened	0
20741	Optimal Max 20 Sites_Aggressive	PF_A2608	Consider	Not Opened	0
20742	Optimal Max 20 Sites_Aggressive	PF_A2608	Consider	Not Opened	0
20743	Optimal Max 20 Sites_Aggressive	PF_E2035	Consider	Not Opened	0
20744	Optimal Max 20 Sites_Aggressive	PF_E2035	Consider	Not Opened	0
20745	Optimal Max 20 Sites_Aggressive	PF_A2092	Consider	Not Opened	0
20746	Optimal Max 20 Sites_Aggressive	PF_A2092	Consider	Not Opened	0
20747	Optimal Max 20 Sites_Aggressive	PF_A2382	Consider	Not Opened	0
20748	Optimal Max 20 Sites_Aggressive	PF_A2382	Consider	Not Opened	0
20749	Optimal Max 20 Sites_Aggressive	PF_G2148	Consider	Not Opened	0
20750	Optimal Max 20 Sites_Aggressive	PF_G2148	Consider	Not Opened	0
20751	Optimal Max 20 Sites_Aggressive	PF_A2838	Consider	Not Opened	0
20752	Optimal Max 20 Sites_Aggressive	PF_A2838	Consider	Not Opened	0
20753	Optimal Max 20 Sites_Aggressive	PF_D2018	Consider	Not Opened	0
20754	Optimal Max 20 Sites_Aggressive	PF_D2018	Consider	Not Opened	0
20755	Optimal Max 20 Sites_Aggressive	PF_A2858	Consider	Not Opened	0
20756	Optimal Max 20 Sites_Aggressive	PF_A2858	Consider	Not Opened	0
20757	Optimal Max 20 Sites_Aggressive	PF_D2311	Consider	Not Opened	0
20758	Optimal Max 20 Sites_Aggressive	PF_D2311	Consider	Not Opened	0
20759	Optimal Max 20 Sites_Aggressive	PF_F2178	Consider	Not Opened	0
20760	Optimal Max 20 Sites_Aggressive	PF_F2178	Consider	Not Opened	0
20761	Optimal Max 20 Sites_Aggressive	PF_A2728	Consider	Not Opened	0
20762	Optimal Max 20 Sites_Aggressive	PF_A2728	Consider	Not Opened	0
20763	Optimal Max 20 Sites_Aggressive	PF_C2161	Consider	Not Opened	0
20764	Optimal Max 20 Sites_Aggressive	PF_C2161	Consider	Not Opened	0
20765	Optimal Max 20 Sites_Aggressive	PF_F2121	Consider	Not Opened	0
20766	Optimal Max 20 Sites_Aggressive	PF_F2121	Consider	Not Opened	0
20767	Optimal Max 20 Sites_Aggressive	PF_H2111	Consider	Not Opened	0
20768	Optimal Max 20 Sites_Aggressive	PF_H2111	Consider	Not Opened	0
20769	Optimal Max 20 Sites_Aggressive	PF_C2048	Consider	Not Opened	0
20770	Optimal Max 20 Sites_Aggressive	PF_C2048	Consider	Not Opened	0
20771	Optimal Max 20 Sites_Aggressive	PF_A2568	Consider	Not Opened	0
20772	Optimal Max 20 Sites_Aggressive	PF_A2568	Consider	Not Opened	0
20773	Optimal Max 20 Sites_Aggressive	PF_A2108	Consider	Not Opened	0
20774	Optimal Max 20 Sites_Aggressive	PF_A2108	Consider	Not Opened	0
20775	Optimal Max 20 Sites_Aggressive	PF_C2172	Consider	Not Opened	0
20776	Optimal Max 20 Sites_Aggressive	PF_C2172	Consider	Not Opened	0
20777	Optimal Max 20 Sites_Aggressive	PF_K2061	Consider	Not Opened	0
20778	Optimal Max 20 Sites_Aggressive	PF_K2061	Consider	Not Opened	0
20779	Optimal Max 20 Sites_Aggressive	PF_C2241	Consider	Not Opened	0
20780	Optimal Max 20 Sites_Aggressive	PF_C2241	Consider	Not Opened	0
20781	Optimal Max 20 Sites_Aggressive	PF_C2378	Consider	Not Opened	0
20782	Optimal Max 20 Sites_Aggressive	PF_C2378	Consider	Not Opened	0
20783	Optimal Max 20 Sites_Aggressive	PF_C2142	Consider	Not Opened	0
20784	Optimal Max 20 Sites_Aggressive	PF_C2142	Consider	Not Opened	0
20785	Optimal Max 20 Sites_Aggressive	PF_C2192	Consider	Not Opened	0
20786	Optimal Max 20 Sites_Aggressive	PF_C2192	Consider	Not Opened	0
20787	Optimal Max 20 Sites_Aggressive	PF_A2FJ8	Consider	Not Opened	0
20788	Optimal Max 20 Sites_Aggressive	PF_A2FJ8	Consider	Not Opened	0
20789	Optimal Max 20 Sites_Aggressive	PF_A2142	Consider	Not Opened	0
20790	Optimal Max 20 Sites_Aggressive	PF_A2142	Consider	Not Opened	0
20791	Optimal Max 20 Sites_Aggressive	PF_E2191	Consider	Not Opened	0
20792	Optimal Max 20 Sites_Aggressive	PF_E2191	Consider	Not Opened	0
20793	Optimal Max 20 Sites_Aggressive	PF_A2461	Consider	Not Opened	0
20794	Optimal Max 20 Sites_Aggressive	PF_A2461	Consider	Not Opened	0
20795	Optimal Max 20 Sites_Aggressive	PF_A2F38	Consider	Not Opened	0
20796	Optimal Max 20 Sites_Aggressive	PF_A2F38	Consider	Not Opened	0
20797	Optimal Max 20 Sites_Aggressive	PF_H2138	Consider	Not Opened	0
20798	Optimal Max 20 Sites_Aggressive	PF_H2138	Consider	Not Opened	0
20799	Optimal Max 20 Sites_Aggressive	PF_E2268	Consider	Not Opened	0
20800	Optimal Max 20 Sites_Aggressive	PF_E2268	Consider	Not Opened	0
20801	Optimal Max 20 Sites_Aggressive	PF_F2162	Consider	Not Opened	0
20802	Optimal Max 20 Sites_Aggressive	PF_F2162	Consider	Not Opened	0
20803	Optimal Max 20 Sites_Aggressive	PF_A2518	Consider	Not Opened	0
20804	Optimal Max 20 Sites_Aggressive	PF_A2518	Consider	Not Opened	0
20805	Optimal Max 20 Sites_Aggressive	PF_G2101	Consider	Not Opened	0
20806	Optimal Max 20 Sites_Aggressive	PF_G2101	Consider	Not Opened	0
20807	Optimal Max 20 Sites_Aggressive	PF_A2848	Consider	Not Opened	0
20808	Optimal Max 20 Sites_Aggressive	PF_A2848	Consider	Not Opened	0
20809	Optimal Max 20 Sites_Aggressive	PF_C2418	Consider	Not Opened	0
20810	Optimal Max 20 Sites_Aggressive	PF_C2418	Consider	Not Opened	0
20811	Optimal Max 20 Sites_Aggressive	PF_E2161	Consider	Not Opened	0
20812	Optimal Max 20 Sites_Aggressive	PF_E2161	Consider	Not Opened	0
20813	Optimal Max 20 Sites_Aggressive	PF_G2018	Consider	Not Opened	0
20814	Optimal Max 20 Sites_Aggressive	PF_G2018	Consider	Not Opened	0
20815	Optimal Max 20 Sites_Aggressive	PF_G2138	Consider	Not Opened	0
20816	Optimal Max 20 Sites_Aggressive	PF_G2138	Consider	Not Opened	0
20817	Optimal Max 20 Sites_Aggressive	PF_A2088	Consider	Not Opened	0
20818	Optimal Max 20 Sites_Aggressive	PF_A2088	Consider	Not Opened	0
20819	Optimal Max 20 Sites_Aggressive	PF_A2321	Consider	Not Opened	0
20820	Optimal Max 20 Sites_Aggressive	PF_A2321	Consider	Not Opened	0
[truncated: 10,086 more rows]
